# Supplementary material for: Gender specific decrease of a set of circulating N-acylphosphatidyl ethanolamines (NAPEs) in the plasma of Parkinson’s disease patients
Source: Metabolomics. 2019 May 3;15(5):74. doi: 10.1007/s11306-019-1536-z (PMC6499742; doi:10.1007/s11306-019-1536-z)
Supplement: Supplementary file 1 — Supplementary material 1 (XLSX 90 kb) [file 11306_2019_1536_MOESM1_ESM.xlsx]

## Sheet: Full set of patients enrolled
		Full Dataset used for statistical analysis. Concentrations are in pmol/ml and were corrected for batch factor and Log transformed
	Year of Analysis	Month	Day	Age	Gender	Condition	Batch	16:0-22:6-N18:0	18:0-20:4-N18:0	18:0-22:6-N16:0	18:0-22:6-N18:0	P16:0-22:6-N18:0	P18:0-22:6-N16:0	P18:0-22:6-N18:0
	2015	12	7	46	Female	Control	B1	-0.164489	0.108423	0.230625	-0.00763974	-0.168538	-0.152171	-0.157679
	2015	12	7	61	Female	Control	B1	0.357756	-0.00309695	-0.00978329	0.168321	0.0181889	0.0841872	0.0758343
	2015	12	7	62	Female	Control	B1	0.163477	0.373273	0.162343	0.467732	0.196987	0.188941	0.273095
	2015	12	7	63	Female	Control	B1	-0.245548	0.00712356	-0.275743	-0.144523	-0.0985851	-0.320837	-0.290497
	2015	12	7	64	Female	Control	B1	0.197909	-0.101967	0.18846	0.393391	-0.0500869	-0.0888169	-0.0892458
	2015	12	7	66	Female	Control	B1	-0.0285925	0.485925	0.341802	0.556574	0.420128	0.29416	0.403588
	2015	12	7	69	Female	Control	B1	0.270789	0.0333416	-0.549853	-0.513457	-0.0296445	0.104257	0.17685
	2015	12	7	72	Female	Control	B1	0.0146317	-0.192445	-0.456783	0.247147	-0.247223	-0.241602	-0.201955
	2015	12	7	73	Female	Control	B1	-0.0876658	0.0115745	-0.0714113	0.102384	-0.261976	-0.138523	-0.024307
	2015	12	7	74	Female	Control	B1	0.452425	0.131439	0.296298	0.109343	0.322238	0.303008	0.238273
	2015	12	7	76	Female	Control	B1	-0.195357	0.175489	-0.233913	0.0802011	0.0186332	0.0279385	-0.0191251
	2015	12	7	77	Female	Control	B1	-0.0365812	-0.166055	-0.147592	0.245898	-0.0726085	-0.176176	-0.226453
	2015	12	7	79	Female	Control	B1	-0.729166	0.0109683	0.0985619	-0.0216246	0.0721661	0.0204676	-0.0488418
	2015	12	7	80	Female	Control	B1	-0.56806	-0.328781	0.109563	0.111803	-0.166869	-0.222317	-0.180529
	2015	12	7	61	Male	Control	B1	-0.14627	-0.273837	-0.0958839	-0.395147	-0.333087	-0.35937	-0.374488
	2015	12	7	63	Male	Control	B1	0.171574	-0.32124	-0.0352314	0.490509	0.0312063	0.0433492	-0.0229687
	2015	12	7	64	Male	Control	B1	0.509887	0.10133	0.0443768	-0.595041	0.00708384	-0.0381096	-0.0229892
	2015	12	7	65	Male	Control	B1	-0.193663	-0.00164462	0.0910072	0.132019	0.13144	0.0551931	0.119775
	2015	12	7	66	Male	Control	B1	0.592308	0.319481	0.136549	0.541824	0.356011	0.426657	0.526919
	2015	12	7	67	Male	Control	B1	0.209063	-0.108417	0.0485012	-0.766418	-0.00154089	-0.253468	-0.117696
	2015	12	7	69	Male	Control	B1	-0.103121	-0.224543	-0.320269	-0.433785	-0.289867	-0.219619	-0.4378
	2015	12	7	70	Male	Control	B1	-0.628789	-0.231043	0.311423	0.228606	-0.0592844	0.227928	0.0669348
	2015	12	7	71	Male	Control	B1	-0.0091134	-0.0385949	-0.233325	0.0454091	-0.29009	-0.190728	-0.154099
	2015	12	7	72	Male	Control	B1	-0.657337	-0.382336	-0.189732	-0.894109	-0.256547	-0.325293	-0.588183
	2015	12	7	73	Male	Control	B1	0.468546	0.017693	0.264351	0.0988133	0.237184	0.276754	0.306532
	2015	12	7	74	Male	Control	B1	0.685807	0.33035	0.459778	-0.00429903	0.43789	0.50277	0.526415
	2015	12	7	75	Male	Control	B1	0.123705	-0.204815	0.0145592	-0.556506	-0.140664	-0.210852	-0.278208
	2015	12	7	79	Male	Control	B1	0.463849	0.200756	0.39466	0.586074	0.247947	0.438292	0.440937
	2015	12	7	80	Male	Control	B1	-0.887975	0.271648	-0.573337	-0.273499	-0.030493	-0.0560185	0.0799119
	2017	3	14	37	Female	Control	B2	0.0754417	0.0363472	-0.173528	0.163497	0.0394218	0.12508	0.0903989
	2017	3	14	39	Female	Control	B2	-0.140674	-0.224446	-0.209487	-0.167	-0.132797	-0.0866835	-0.183681
	2017	3	14	39	Female	Control	B2	0.223806	0.177388	0.110615	0.00210322	0.129644	0.162153	0.105455
	2017	3	14	39	Female	Control	B2	-0.236352	-0.0984435	-0.28698	-0.0603509	-0.25194	-0.243749	-0.28919
	2017	3	14	40	Female	Control	B2	-0.0226276	0.10555	0.0156831	0.111128	0.0207877	0.0725463	0.0879662
	2017	3	14	41	Female	Control	B2	-0.0834224	-0.0169756	0.0910627	0.199656	0.0419411	0.053022	-0.00612609
	2017	3	14	42	Female	Control	B2	0.239833	0.0877432	0.168507	0.284054	0.112072	0.163275	0.138352
	2017	3	14	42	Female	Control	B2	0.0222482	0.0532502	0.129466	0.230479	0.0412687	0.0545663	-0.013327
	2017	3	14	44	Female	Control	B2	0.518516	0.0301863	-0.00646021	0.108213	0.0941935	0.20925	0.25056
	2017	3	14	46	Female	Control	B2	-0.131742	-0.0552531	-0.0874426	-0.0482825	-0.0941605	-0.051232	-0.103556
	2017	3	14	46	Female	Control	B2	0.15468	-0.00245333	-0.101871	-0.167712	0.0178679	0.0429146	0.0971939
	2017	3	14	47	Female	Control	B2	-0.35878	-0.115841	-0.222625	-0.165226	-0.215369	-0.159791	-0.213121
	2017	3	14	47	Female	Control	B2	0.322163	0.183955	-0.122474	0.111128	-0.0264027	-0.0559351	-0.0475597
	2017	3	14	48	Female	Control	B2	-0.0992809	0.102561	0.0996151	0.128845	0.148149	0.0820904	0.0210762
	2017	3	14	49	Female	Control	B2	0.00161076	0.0574834	0.145769	0.172945	-0.00421699	0.0221986	-0.0570564
	2017	3	14	49	Female	Control	B2	-0.169983	-0.057402	-0.0274907	-0.0417051	-0.054429	0.0603276	-0.0278895
	2017	3	14	49	Female	Control	B2	-0.126388	0.117234	0.0935235	0.131178	-0.00280117	0.0242072	-0.0591722
	2017	3	15	50	Female	Control	B2	0.213324	0.0428701	-0.0872876	0.0687405	-0.0129661	0.0531161	-0.013729
	2017	3	15	50	Female	Control	B2	-0.0114898	0.0189103	-0.0904776	-0.140451	-0.0836548	0.00867209	-0.0670468
	2017	3	15	50	Female	Control	B2	-0.0782624	-0.0419092	0.00995797	-0.0409066	0.017351	-0.0354952	-0.193484
	2017	3	15	50	Female	Control	B2	-0.000528381	-0.116869	-0.147652	-0.186637	-0.130713	-0.0981016	-0.125306
	2017	3	15	51	Female	Control	B2	-0.0376029	0.231153	-0.0564691	-0.213489	0.12389	0.139005	0.0910464
	2017	3	15	51	Female	Control	B2	-0.0671693	0.0536675	-0.0164858	0.0434304	-0.0898263	-0.0857316	-0.026211
	2017	3	15	51	Female	Control	B2	0.0322104	-0.0577099	0.0238017	-0.128737	0.0207076	-0.0022021	0.102131
	2017	3	15	52	Female	Control	B2	0.17946	0.121399	-0.025738	-0.126951	-0.0816102	-0.0282312	-0.0272469
	2017	3	15	52	Female	Control	B2	0.168806	-0.0172327	-0.128313	-0.376524	-0.0394755	-0.0605005	-0.00808289
	2017	3	15	53	Female	Control	B2	0.140449	0.0598392	0.0498363	0.0371433	0.216753	0.138485	0.220068
	2017	3	15	54	Female	Control	B2	0.202902	0.164673	0.000751766	0.0770287	0.0701927	0.0214993	0.0566656
	2017	3	15	54	Female	Control	B2	0.0519272	-0.187864	-0.0606776	0.0756074	-0.118489	-0.0648336	0.0233988
	2017	3	15	54	Female	Control	B2	-0.0846601	0.0237879	-0.106141	-0.0522226	-0.0406744	-0.0922553	-0.00380822
	2017	3	15	54	Female	Control	B2	0.142658	0.0893559	-0.20357	0.00318581	-0.0457651	0.0509045	-0.0058251
	2017	3	15	56	Female	Control	B2	-0.188316	-0.161886	0.0704805	0.027141	-0.0138595	-0.0149482	-0.0560419
	2017	3	15	56	Female	Control	B2	0.0314522	-0.049448	-0.191086	-0.0330004	-0.0359349	-0.0157267	0.0397246
	2017	3	15	56	Female	Control	B2	0.0439817	-0.0352051	-0.187068	-0.10792	-0.108766	-0.0669844	-0.0267533
	2017	3	15	57	Female	Control	B2	0.153894	-0.0657135	-0.0518007	0.0528544	0.0763942	-0.0284929	0.109476
	2017	3	15	57	Female	Control	B2	0.213573	-0.0659227	0.16253	0.352436	0.139025	0.132429	0.218525
	2017	3	15	57	Female	Control	B2	0.160851	-0.0534449	0.0629769	0.253762	0.105764	0.0428211	0.0842837
	2017	3	15	57	Female	Control	B2	0.196073	-0.00587916	0.0211526	0.0864528	0.171838	0.144448	0.240484
	2017	3	15	59	Female	Control	B2	0.401741	0.261109	0.150323	0.10012	0.230783	0.265721	0.313227
	2017	3	15	59	Female	Control	B2	0.392917	0.120294	0.381572	0.40759	0.39835	0.284292	0.377091
	2017	3	15	59	Female	Control	B2	0.152747	-0.180243	-0.046405	0.20535	0.0951605	0.0626426	0.142294
	2017	3	15	59	Female	Control	B2	0.0706143	-0.0153197	-0.162881	0.153839	0.023202	-0.00855966	-0.00800256
	2017	3	16	60	Female	Control	B2	0.232908	0.057385	0.116425	0.121223	0.116892	0.175739	0.158407
	2017	3	16	60	Female	Control	B2	0.0281191	0.296425	0.296677	0.305776	0.0982769	0.1548	0.0966261
	2017	3	16	60	Female	Control	B2	-0.0347209	0.240436	0.16253	0.390055	0.262162	0.202153	0.326619
	2017	3	16	60	Female	Control	B2	-0.00732083	0.0699027	-0.0371902	-0.168781	-0.0561866	-0.0146446	0.0452684
	2017	3	16	61	Female	Control	B2	-0.288187	-0.196151	-0.280279	-0.231466	-0.266357	-0.285528	-0.280166
	2017	3	16	61	Female	Control	B2	0.310546	0.137821	0.142219	0.242346	0.320935	0.244492	0.354918
	2017	3	16	61	Female	Control	B2	0.254268	0.360654	0.120623	0.156717	0.346337	0.353309	0.39766
	2017	3	16	61	Female	Control	B2	0.388812	0.303643	0.488426	0.353188	0.45688	0.358783	0.510591
	2017	3	16	61	Female	Control	B2	0.148856	0.100569	0.0671253	-0.0114754	-0.0355149	-0.0160311	-0.110321
	2017	3	16	62	Female	Control	B2	0.0346657	0.270599	0.262721	0.463155	0.209904	0.136436	0.175111
	2017	3	16	63	Female	Control	B2	-0.00216531	-0.0841367	-0.27559	-0.0198818	-0.198495	-0.0959805	-0.141128
	2017	3	16	63	Female	Control	B2	0.431097	0.163918	0.42509	0.349307	0.302298	0.21166	0.312238
	2017	3	16	64	Female	Control	B2	0.142732	0.0471649	-0.0844287	-0.173989	-0.0806168	-0.0770495	-0.0767573
	2017	3	16	65	Female	Control	B2	0.230696	0.0916	0.125637	0.0662541	0.0778939	0.00870054	0.0657466
	2017	3	16	65	Female	Control	B2	0.0904393	0.119441	0.189252	0.164824	-0.013521	-0.0616662	0.00943222
	2017	3	16	66	Female	Control	B2	-0.237937	-0.0477892	0.0549504	-0.267123	-0.241037	-0.189267	-0.120939
	2017	3	16	66	Female	Control	B2	0.437997	0.0536675	0.170652	0.136867	0.322279	0.249901	0.271212
	2017	3	16	66	Female	Control	B2	0.145075	-0.0271892	0.0304729	-0.298207	-0.157461	-0.245256	-0.186394
	2017	3	16	67	Female	Control	B2	-0.341201	0.0117959	-0.237157	0.00294547	-0.248365	-0.293322	-0.357928
	2017	3	16	67	Female	Control	B2	-0.0540362	0.0121238	0.00447025	-0.0788162	0.000873598	-0.0309726	0.0141633
	2017	3	16	67	Female	Control	B2	-0.136883	-0.0772099	-0.0753597	-0.480476	-0.0990029	-0.179119	-0.18064
	2017	3	16	67	Female	Control	B2	0.00966471	-0.202516	0.0399445	0.0724437	0.0605346	0.0165821	0.0593403
	2017	3	16	69	Female	Control	B2	0.00171237	-0.059098	0.15363	-0.00653312	0.0376286	-0.00984439	0.0333321
	2017	3	16	69	Female	Control	B2	-0.260195	-0.156794	0.0210318	-0.175981	-0.109599	-0.110298	-0.107418
	2017	3	17	70	Female	Control	B2	-0.101594	-0.0803079	-0.145874	0.0384745	-0.00620862	-0.108621	-0.130424
	2017	3	17	70	Female	Control	B2	0.029074	0.0218477	0.139514	-0.110878	0.00567285	-0.0243969	-0.0844923
	2017	3	17	70	Female	Control	B2	0.165961	-0.0373304	0.248108	0.0478971	0.213092	0.159458	0.173627
	2017	3	17	71	Female	Control	B2	-0.219292	-0.114874	-0.131821	-0.362916	-0.211739	-0.247548	-0.277328
	2017	3	17	72	Female	Control	B2	0.0808939	-0.126174	0.0484774	-0.0340463	-0.0240853	-0.058721	-0.0290336
	2017	3	17	73	Female	Control	B2	0.15468	-0.0168121	0.0128608	-0.154731	0.167582	0.146594	0.170963
	2017	3	17	77	Female	Control	B2	-0.183465	0.0308147	-0.00331817	0.0667733	-0.0466631	-0.116078	-0.107947
	2017	3	17	80	Female	Control	B2	0.0913493	-0.0510879	-0.217782	-0.170391	0.0533948	-0.0251583	-0.00381757
	2017	3	13	39	Female	PD	B2	0.092175	-0.128977	0.089466	0.118007	0.156258	0.181215	0.147084
	2017	3	13	43	Female	PD	B2	0.0282147	-0.0517708	0.0530467	-0.030267	-0.0735665	-0.0363465	-0.0512082
	2017	3	13	43	Female	PD	B2	0.0223451	-0.00644896	-0.108251	0.151796	-0.0597038	-0.0219102	-0.0660735
	2017	3	13	43	Female	PD	B2	0.154966	-0.0972331	-0.183958	-0.384958	-0.0778111	-0.0173818	-0.061956
	2017	3	13	46	Female	PD	B2	0.390351	0.18422	0.0808146	0.306015	0.216763	0.235497	0.21705
	2017	3	13	47	Female	PD	B2	0.126118	0.112456	0.00709804	-0.103137	0.0644309	0.0951107	0.0355261
	2017	3	13	48	Female	PD	B2	0.119507	-0.0890465	-0.344527	-0.285879	-0.0422195	-0.0536666	-0.110626
	2017	3	13	48	Female	PD	B2	0.230276	-0.0882198	-0.210721	-0.0514045	-0.0188545	0.0128909	-0.0270247
	2017	3	14	52	Female	PD	B2	-0.410691	0.380993	-0.0564691	0.0272547	-0.560685	-0.462837	-0.543238
	2017	3	14	52	Female	PD	B2	0.224049	-0.0717682	-0.0154991	0.00927	0.0337166	0.0585951	0.0557894
	2017	3	14	53	Female	PD	B2	0.17587	0.128895	0.102979	0.0418946	0.193397	0.235208	0.232538
	2017	3	14	54	Female	PD	B2	0.169911	0.198765	0.114724	-0.114171	0.115451	0.10775	0.156619
	2017	3	14	54	Female	PD	B2	0.239656	-0.0223598	0.140846	0.0935355	0.226202	0.194968	0.256104
	2017	3	14	56	Female	PD	B2	0.530285	0.207868	0.136561	0.147336	0.318583	0.183468	0.322371
	2017	3	14	56	Female	PD	B2	0.252276	0.194951	0.125685	0.0777376	0.115496	0.15347	0.162354
	2017	3	14	56	Female	PD	B2	-0.00452925	0.0653643	-0.0778558	0.276948	-0.010952	-0.000794317	-0.026931
	2017	3	14	56	Female	PD	B2	0.0612384	0.0278111	-0.106303	-0.0545491	0.083592	0.0865445	0.0955814
	2017	3	14	57	Female	PD	B2	0.0164932	-0.122136	-0.0633838	-0.0369355	0.0552797	0.117944	0.132866
	2017	3	14	59	Female	PD	B2	0.135028	0.100872	0.190399	0.116899	0.180376	0.158044	0.124655
	2017	3	15	60	Female	PD	B2	0.123516	0.165364	-0.205194	0.0179492	-0.042238	-0.115572	0.0146703
	2017	3	15	61	Female	PD	B2	-0.673062	-0.257347	-0.692533	-0.41884	-0.538624	-0.534012	-0.505813
	2017	3	15	62	Female	PD	B2	-0.179592	0.0978513	0.0283398	-0.0585468	-0.0557561	-0.10127	-0.0764253
	2017	3	15	62	Female	PD	B2	-0.0752198	-0.184965	-0.147207	-0.237906	-0.159909	-0.232835	-0.28452
	2017	3	15	63	Female	PD	B2	-0.16563	-0.211163	-0.174096	-0.0309162	-0.290545	-0.231333	-0.296675
	2017	3	15	63	Female	PD	B2	-0.109528	-0.163684	-0.109391	-0.475384	-0.301805	-0.189691	-0.131044
	2017	3	15	63	Female	PD	B2	-0.0267298	-0.0672586	-0.047394	-0.0637013	-0.0443657	-0.0865535	-0.137426
	2017	3	15	64	Female	PD	B2	0.0457294	-0.0312028	0.190154	0.169108	-0.010564	-0.00186511	0.0163533
	2017	3	15	64	Female	PD	B2	-0.024458	0.110543	0.0602259	0.0420045	0.120055	0.0514005	0.119472
	2017	3	15	65	Female	PD	B2	-0.205815	-0.167236	0.0190944	-0.239794	-0.0960134	-0.12324	-0.030748
	2017	3	15	67	Female	PD	B2	0.193664	-0.206438	0.0868263	0.118468	0.163751	0.0571272	0.112382
	2017	3	15	67	Female	PD	B2	0.264927	-0.0793897	-0.122222	-0.192818	0.0381527	-0.0125946	0.0626697
	2017	3	15	68	Female	PD	B2	-0.634913	-0.246153	-0.044434	-0.00567398	-0.193819	-0.136942	-0.116968
	2017	3	15	68	Female	PD	B2	-0.628362	-0.302671	-0.180102	-0.157505	-0.292223	-0.38031	-0.384195
	2017	3	15	68	Female	PD	B2	0.276357	-0.0688619	0.145179	0.248672	0.132324	0.0688437	0.0962138
	2017	3	15	68	Female	PD	B2	0.0249529	-0.0681778	0.0575128	-0.150432	-0.158526	-0.211304	-0.257512
	2017	3	15	69	Female	PD	B2	-0.198827	-0.219612	0.0649469	-0.139783	-0.084553	-0.114849	-0.0810406
	2017	3	16	70	Female	PD	B2	-0.273774	-0.418165	-0.321196	-0.302072	-0.467516	-0.266984	-0.435779
	2017	3	16	70	Female	PD	B2	-0.156907	-0.289519	-0.0256707	-0.190185	-0.111084	-0.156699	-0.157175
	2017	3	16	71	Female	PD	B2	0.0141303	-0.0701541	-0.0734783	-0.140619	-0.139273	-0.12369	-0.110189
	2017	3	16	72	Female	PD	B2	-0.372749	-0.387163	0.0173921	-0.196989	-0.08441	-0.0649497	-0.0823788
	2017	3	16	73	Female	PD	B2	-0.457501	-0.0657397	0.0841705	-0.0686341	-0.217723	-0.12914	-0.178165
	2017	3	16	73	Female	PD	B2	0.00626001	-0.197423	-0.0443637	-0.140619	-0.0325045	0.0286289	-0.0921898
	2017	3	16	73	Female	PD	B2	-0.266743	-0.234778	-0.133714	-0.248071	-0.134227	-0.115034	-0.266244
	2017	3	16	73	Female	PD	B2	-0.383221	-0.0970364	-0.097008	0.0248612	-0.107138	-0.105559	-0.170486
	2017	3	16	73	Female	PD	B2	-0.104698	-0.131981	-0.137005	-0.0666543	0.132783	0.0759198	0.104559
	2017	3	16	73	Female	PD	B2	0.279262	0.0331736	0.0835955	-0.0530423	0.0818124	0.0997776	0.0671041
	2017	3	16	73	Female	PD	B2	-0.269011	-0.105062	-0.231394	-0.270043	-0.332177	-0.338766	-0.475762
	2017	3	16	73	Female	PD	B2	-0.0189897	-0.252055	-0.0770222	-0.249573	-0.015957	0.0565783	0.0133318
	2017	3	16	73	Female	PD	B2	-0.00607791	-0.126835	-0.0545238	-0.27185	-0.0748036	-0.130932	-0.090947
	2017	3	16	74	Female	PD	B2	-0.0361595	-0.23021	-0.162328	-0.31713	-0.12369	-0.0545433	-0.0869391
	2017	3	16	74	Female	PD	B2	-0.353684	-0.147322	-0.235082	-0.167534	-0.231475	-0.176409	-0.233568
	2017	3	16	74	Female	PD	B2	-0.238997	-0.324314	-0.17809	-0.308673	-0.167548	-0.0940738	-0.210567
	2017	3	16	75	Female	PD	B2	-0.231633	-0.281583	-0.193159	-0.398983	-0.433177	-0.401554	-0.516666
	2017	3	16	75	Female	PD	B2	-0.251555	-0.223805	-0.174096	-0.645374	-0.261954	-0.194737	-0.289407
	2017	3	16	75	Female	PD	B2	-0.0119089	-0.093622	-0.089152	-0.0670778	-0.242887	-0.143598	-0.119959
	2017	3	16	75	Female	PD	B2	-0.184868	-0.465042	-0.144192	-0.539568	-0.28773	-0.191797	-0.373518
	2017	3	16	75	Female	PD	B2	0.0286923	-0.406378	0.125305	-0.339288	0.114922	0.0728628	-0.067415
	2017	3	16	75	Female	PD	B2	-0.0646764	-0.049448	-0.315653	-0.37394	-0.000631321	-0.119725	-0.1343
	2017	3	16	75	Female	PD	B2	-0.290172	-0.366039	-0.185511	-0.304505	-0.0719259	-0.116719	-0.245665
	2017	3	16	76	Female	PD	B2	0.0202085	-0.168095	-0.00089705	-0.234986	0.016866	0.0015676	-0.0857338
	2017	3	16	76	Female	PD	B2	-0.476939	-0.292153	-0.262513	-0.510388	-0.384787	-0.248941	-0.254801
	2017	3	16	77	Female	PD	B2	-0.373472	-0.288819	-0.115635	-0.266005	-0.347441	-0.180656	-0.38928
	2017	3	16	78	Female	PD	B2	-0.147209	-0.168625	0.0927047	-0.166112	-0.010814	0.0746697	-0.0532118
	2017	3	16	80	Female	PD	B2	0.130671	-0.180788	-0.0843517	-0.234362	-0.0762145	-0.100176	-0.149862
	2017	3	16	82	Female	PD	B2	-0.129537	-0.223617	-0.354882	-0.24636	-0.202861	-0.10202	-0.273254
	2017	3	16	84	Female	PD	B2	-0.0829283	-0.271054	0.0156831	-0.455937	-0.143126	-0.154852	-0.225721
	2017	3	16	84	Female	PD	B2	-0.955297	-0.640741	-0.139883	-0.265558	-0.314924	-0.211084	-0.4342
	2017	3	14	37	Male	Control	B2	0.0475615	0.227296	0.0710731	0.331795	0.252438	0.166916	0.135115
	2017	3	14	38	Male	Control	B2	0.016395	0.0563796	0.173765	0.216666	0.10544	0.190544	0.199515
	2017	3	14	41	Male	Control	B2	-0.297191	-0.0844914	0.0132914	0.0833674	-0.0816406	-0.0878742	-0.182895
	2017	3	14	43	Male	Control	B2	-0.0363812	-0.00252113	0.0860989	0.119112	0.154517	0.195211	0.15498
	2017	3	14	43	Male	Control	B2	0.215813	0.0982637	0.0176966	0.0989655	0.0396981	0.123945	0.0202889
	2017	3	14	43	Male	Control	B2	-0.582734	-0.017607	-0.0594398	-0.250434	0.00169532	0.0604033	0.0434927
	2017	3	14	46	Male	Control	B2	0.010661	0.0720781	0.0938812	0.0198032	0.0508589	0.083133	0.0535357
	2017	3	14	47	Male	Control	B2	0.0056564	0.192967	0.0302364	0.118191	0.0453182	0.107238	0.0935031
	2017	3	14	47	Male	Control	B2	0.387978	0.0741479	0.265586	0.287625	0.205578	0.359104	0.403603
	2017	3	14	48	Male	Control	B2	0.155323	0.0514375	0.150771	0.110096	0.17126	0.170066	0.174097
	2017	3	14	48	Male	Control	B2	-0.366775	0.174646	-0.0883742	-0.0119727	-0.256334	-0.176898	-0.29584
	2017	3	14	49	Male	Control	B2	-0.224562	0.0364092	0.0790211	-0.0191223	0.0759637	0.11346	0.0771966
	2017	3	14	49	Male	Control	B2	0.111297	0.252538	-0.00261593	0.0649013	0.172392	0.147708	0.244074
	2017	3	15	50	Male	Control	B2	-0.157933	-0.24778	-0.199737	-0.216667	-0.215452	-0.0907821	-0.186786
	2017	3	15	50	Male	Control	B2	-0.335863	-0.164307	-0.00267973	-0.0821665	-0.161066	-0.145127	-0.161399
	2017	3	15	50	Male	Control	B2	0.215503	0.084777	0.0905997	0.235715	0.214028	0.171523	0.282116
	2017	3	15	50	Male	Control	B2	-0.120425	-0.366143	-0.232692	-0.363195	-0.280098	-0.188903	-0.218504
	2017	3	15	51	Male	Control	B2	0.0770675	-0.0634971	-0.0792994	-0.152662	-0.00888701	0.0534442	-0.00317694
	2017	3	15	52	Male	Control	B2	-0.328413	-0.0650866	-0.0570472	-0.105445	-0.179422	-0.165461	-0.15889
	2017	3	15	53	Male	Control	B2	-0.166228	-0.0875595	0.0576794	-0.172186	-0.105355	-0.108187	-0.107573
	2017	3	15	54	Male	Control	B2	-0.102885	-0.0204948	-0.0493785	-0.0445118	0.0244757	0.0464732	0.144956
	2017	3	15	55	Male	Control	B2	0.135401	-0.067075	0.0328896	0.0678098	0.0629275	0.0349892	0.0299553
	2017	3	15	55	Male	Control	B2	-0.214753	-0.187553	-0.287348	-0.147703	-0.1756	-0.195591	-0.193795
	2017	3	16	60	Male	Control	B2	0.200981	-0.00949297	0.299868	0.326806	0.114101	0.118902	0.157692
	2017	3	16	61	Male	Control	B2	-0.138283	-0.14644	0.0444895	-0.0439758	-0.176091	-0.201352	-0.191144
	2017	3	16	61	Male	Control	B2	-0.143078	-0.0146917	-0.0140559	-0.149065	-0.207745	-0.187118	-0.146931
	2017	3	16	61	Male	Control	B2	-0.260195	-0.180924	-0.293038	-0.449416	-0.142495	-0.201054	-0.146132
	2017	3	16	61	Male	Control	B2	-0.247208	0.197454	0.176392	-0.0139678	-0.191342	-0.181693	-0.165752
	2017	3	16	63	Male	Control	B2	-0.0185637	0.0671969	0.0113191	-0.246787	0.00472555	-0.0488182	-0.0204354
	2017	3	16	64	Male	Control	B2	0.0967699	0.0980665	-0.16242	-0.0555107	-0.227126	-0.254475	-0.189677
	2017	3	16	65	Male	Control	B2	-0.0139052	-0.0264721	0.133215	0.066877	0.0791783	0.0523935	0.0817702
	2017	3	16	66	Male	Control	B2	-0.158667	-0.140748	-0.218726	-0.129552	-0.269553	-0.402433	-0.342112
	2017	3	16	67	Male	Control	B2	0.0851063	-0.0129287	0.0350591	-0.0544119	0.0541007	0.0537179	0.0943215
	2017	3	16	68	Male	Control	B2	-0.486838	-0.418872	0.0215751	-0.295092	-0.106579	-0.0855784	-0.203062
	2017	3	16	69	Male	Control	B2	-102718226457209	-0.538052	-0.451959	-0.338495	-0.46616	-0.538547	-0.833213
	2017	3	16	72	Male	Control	B2	-0.289575	-0.207669	-0.272729	-0.278233	-0.253626	-0.202481	-0.391503
	2017	3	16	74	Male	Control	B2	-0.269769	-0.23842	-0.285264	-0.304017	-0.272724	-0.245596	-0.317126
	2017	3	16	81	Male	Control	B2	0.0127459	-0.000469217	0.0530467	0.013514	-0.06009	0.0134791	-0.161991
	2017	3	13	38	Male	PD	B2	-0.0528827	-0.132774	-0.0610423	-0.120035	0.0259517	0.0633568	-0.0321943
	2017	3	13	42	Male	PD	B2	-0.568531	-0.0976831	-0.364755	-0.275714	-0.171786	-0.116377	-0.181231
	2017	3	13	43	Male	PD	B2	-0.244155	-0.0234495	-0.133714	-0.0111028	-0.0162188	0.0182397	-0.0027706
	2017	3	13	44	Male	PD	B2	-0.00463232	-0.187933	-0.0103388	0.0381421	-0.0756536	0.00908919	-0.0938161
	2017	3	13	48	Male	PD	B2	-0.457793	0.0379151	-0.141285	-0.218865	-0.344196	-0.292543	-0.357568
	2017	3	14	50	Male	PD	B2	-0.0898971	0.104456	-0.015302	0.0847636	-0.16454	-0.1633	-0.133902
	2017	3	14	52	Male	PD	B2	0.146314	0.299795	-0.0354667	0.148197	0.167118	0.101333	0.129588
	2017	3	14	53	Male	PD	B2	-0.554778	0.0176175	-0.114066	-0.0206426	-0.116769	-0.147725	-0.213689
	2017	3	14	56	Male	PD	B2	-0.26958	0.0229787	-0.0663285	-0.00690185	-0.122005	-0.0674965	-0.0342423
	2017	3	14	56	Male	PD	B2	-0.307834	-0.000986918	-0.129166	0.0838666	-0.0973477	-0.134338	-0.144544
	2017	3	14	56	Male	PD	B2	0.125507	0.162375	-0.280763	-0.113385	-0.157341	-0.179762	-0.0957028
	2017	3	14	57	Male	PD	B2	-0.1305	-0.0632371	-0.096691	-0.254981	-0.113077	-0.0961696	-0.12662
	2017	3	14	57	Male	PD	B2	0.0413006	0.0712969	-0.00671771	0.208806	0.0328754	0.0556827	0.0410011
	2017	3	14	57	Male	PD	B2	-0.0775302	0.0941765	0.114286	0.167877	-0.275475	-0.120095	-0.253544
	2017	3	14	58	Male	PD	B2	0.177296	0.112802	-0.0771736	0.269725	0.112851	0.116819	0.125591
	2017	3	14	58	Male	PD	B2	-0.222344	-0.236401	-0.221885	-0.22289	-0.269005	-0.23645	-0.260857
	2017	3	14	59	Male	PD	B2	-0.621909	-0.152719	-0.203874	-0.254981	-0.453768	-0.408157	-0.418307
	2017	3	14	59	Male	PD	B2	-0.0104438	-0.065792	0.0335944	0.120856	-0.246492	-0.102371	-0.182528
	2017	3	14	59	Male	PD	B2	0.0342889	0.186683	0.175631	0.279436	0.00923575	-0.107228	-0.0543669
	2017	3	15	60	Male	PD	B2	-0.0818187	-0.126414	0.123114	0.171316	0.0138136	0.0155876	-0.0594275
	2017	3	15	60	Male	PD	B2	-0.00981739	0.064261	0.240485	-0.077657	0.0780486	0.0718581	0.0249301
	2017	3	15	60	Male	PD	B2	0.309047	0.226096	0.4036	0.200801	0.226666	0.350459	0.361312
	2017	3	15	60	Male	PD	B2	0.33291	0.107256	0.114724	-0.198133	0.0715713	0.103491	0.172353
	2017	3	15	61	Male	PD	B2	-0.0706355	0.00170737	-0.0801374	-0.337441	0.0504997	-0.0144111	-0.072176
	2017	3	15	61	Male	PD	B2	-0.341424	-0.00640335	0.0156831	0.0172519	-0.368572	-0.258702	-0.263751
	2017	3	15	61	Male	PD	B2	0.0583054	0.0161478	0.0590652	-0.0132186	0.101464	0.136791	0.169304
	2017	3	15	62	Male	PD	B2	0.59588	0.155062	0.241723	-0.0773676	0.210505	0.331388	0.367514
	2017	3	15	62	Male	PD	B2	-0.0897717	-0.0909818	-0.143927	0.017833	-0.186341	-0.15529	-0.199207
	2017	3	15	63	Male	PD	B2	-0.140251	-0.0389496	-0.0783871	-0.0018895	-0.142519	-0.25737	-0.212999
	2017	3	15	63	Male	PD	B2	-0.233026	-0.317259	-0.294784	-0.117173	-0.159072	-0.151777	-0.140582
	2017	3	15	63	Male	PD	B2	-0.473892	-0.232738	-0.246116	-0.365435	-0.309437	-0.452421	-0.457134
	2017	3	15	63	Male	PD	B2	-0.0735252	-0.274634	-0.0911027	-0.271171	-0.168563	-0.166866	-0.180464
	2017	3	15	63	Male	PD	B2	-0.371308	-0.0440178	-0.210824	-0.401416	-0.30631	-0.262333	-0.234125
	2017	3	15	63	Male	PD	B2	-0.173619	-0.292505	-0.145165	-0.32371	-0.398125	-0.40071	-0.549621
	2017	3	15	64	Male	PD	B2	-0.353454	-0.127468	0.0209714	-0.255199	-0.127847	-0.0950683	-0.0638701
	2017	3	15	65	Male	PD	B2	-0.362995	-0.251413	-0.300066	-0.182196	-0.288154	-0.356201	-0.363355
	2017	3	15	65	Male	PD	B2	-0.898455	-0.30114	-0.281975	-0.015972	-0.370956	-0.229403	-0.313674
	2017	3	15	66	Male	PD	B2	-0.298609	-0.405806	-0.269179	-0.352437	-0.275617	-0.160598	-0.18291
	2017	3	15	66	Male	PD	B2	-0.30105	-0.501189	-0.247235	-0.414732	-0.146118	-0.181145	-0.229238
	2017	3	15	67	Male	PD	B2	-0.208609	-0.200194	-0.0440128	-0.48452	-0.142834	-0.131015	-0.197025
	2017	3	15	67	Male	PD	B2	-0.277816	-0.149758	0.115162	-0.100688	-0.123903	-0.108046	-0.152339
	2017	3	15	67	Male	PD	B2	0.0244711	0.0614807	0.161919	0.130641	0.285239	0.156713	0.195902
	2017	3	15	68	Male	PD	B2	0.153321	-0.0916473	-0.0851995	-0.34756	-0.10688	-0.139154	-0.0653504
	2017	3	15	68	Male	PD	B2	-0.329719	-0.446873	-119972765304054	-0.734731	-0.439377	-0.352969	-0.526361
	2017	3	15	68	Male	PD	B2	0.0366387	0.00244537	0.0180009	-0.402332	-0.04196	-0.0395034	-0.028642
	2017	3	15	68	Male	PD	B2	-0.506684	-0.472648	-0.17457	-0.207009	-0.279202	-0.247377	-0.227143
	2017	3	15	68	Male	PD	B2	-0.0336175	-0.170285	-0.168826	-0.321929	-0.166707	-0.163136	-0.19572
	2017	3	15	68	Male	PD	B2	-0.104439	-0.148491	0.197659	0.171235	0.0666943	0.0271014	0.0157766
	2017	3	15	69	Male	PD	B2	0.120976	-0.0161352	-0.137788	-0.085101	-0.0198217	0.0375407	-0.00939866
	2017	3	15	69	Male	PD	B2	-0.365354	-0.34346	-0.340065	-0.414104	-0.304899	-0.356729	-0.333339
	2017	3	16	70	Male	PD	B2	-0.19754	-0.183111	0.0536635	0.0733646	0.0535212	-0.0335781	-0.110387
	2017	3	16	71	Male	PD	B2	-0.493142	-0.242878	0.0677225	0.0496278	0.0169064	-0.0429362	-0.115567
	2017	3	16	71	Male	PD	B2	-0.219799	-0.326834	-0.185608	-0.0899866	-0.17394	-0.19635	-0.386233
	2017	3	16	71	Male	PD	B2	-0.126388	-0.258038	-0.0546676	-0.0826054	-0.0681315	-0.128341	-0.269769
	2017	3	16	72	Male	PD	B2	0.0195265	-0.265304	-0.0310176	-0.256945	-0.101939	-0.0788208	-0.173796
	2017	3	16	72	Male	PD	B2	0.101236	-0.125993	0.0358188	-0.145667	-0.035451	0.0121702	-0.0648007
	2017	3	16	73	Male	PD	B2	-0.407291	-0.43028	-0.207642	-0.241479	-0.268677	-0.13091	-0.301645
	2017	3	16	73	Male	PD	B2	-0.189103	-0.340103	0.00195272	-0.24636	0.017343	0.0156342	-0.0896449
	2017	3	16	75	Male	PD	B2	-0.269769	-0.42278	-0.237924	-0.304017	-0.276888	-0.18828	-0.302863
	2017	3	16	75	Male	PD	B2	-0.676439	-0.40233	-0.281369	-0.484889	-0.505181	-0.383153	-0.694859
	2017	3	16	75	Male	PD	B2	-0.514617	-0.451869	-0.301206	-0.370234	-0.325756	-0.3148	-0.481206
	2017	3	16	75	Male	PD	B2	0.0624767	-0.210651	-0.246787	-0.0885003	-0.021303	0.129401	0.00842793
	2017	3	16	75	Male	PD	B2	-0.57692	-0.604741	-0.339926	-0.284945	-0.310501	-0.234603	-0.474861
	2017	3	16	76	Male	PD	B2	-0.124482	-0.237487	-0.0520865	-0.239164	0.0604761	0.0456581	-0.0946632
	2017	3	16	76	Male	PD	B2	-0.488092	-0.356641	-0.42668	-0.168068	-0.416667	-0.369997	-0.540492
	2017	3	16	77	Male	PD	B2	0.0695728	-0.381934	-0.0989148	-0.459409	-0.0719954	-0.0245095	-0.194928
	2017	3	16	77	Male	PD	B2	-0.130363	-0.302491	-0.177327	-0.103905	0.0576648	-0.0217983	-0.131534
	2017	3	16	77	Male	PD	B2	-0.123667	-0.273367	-0.230746	-0.593983	-0.0786368	-0.0636146	-0.217477
	2017	3	16	77	Male	PD	B2	-0.5244	-0.508084	-0.150512	-0.675262	-0.324689	-0.168028	-0.518224
	2017	3	16	77	Male	PD	B2	-0.0202702	-0.0430243	-0.188045	-0.384664	-0.090468	-0.00590998	-0.115071
	2017	3	16	77	Male	PD	B2	-0.589419	-0.282357	-0.299181	-0.6369	-0.276078	-0.235102	-0.436095
	2017	3	16	78	Male	PD	B2	-0.174075	-0.096896	-0.101951	-0.380866	-0.0288853	-0.00598191	-0.239044
	2017	3	16	78	Male	PD	B2	-0.294571	0.0618317	0.0247012	-0.164518	-0.0063366	0.10607	0.0509074
	2017	3	16	79	Male	PD	B2	-0.827831	-0.352675	-0.125595	-0.310895	-0.285988	-0.195505	-0.540476
	2017	3	16	79	Male	PD	B2	-0.299218	-0.460023	-0.177041	-0.211318	-0.157691	-0.174231	-0.329915
	2017	3	16	80	Male	PD	B2	0.243632	0.0333193	0.0846403	-0.0804153	0.190005	0.187866	0.0207137
	2017	3	16	80	Male	PD	B2	-0.00908775	-0.23613	-0.26765	-0.410663	0.105454	0.0951574	-0.0296341
	2015	12	29	75	Female	Control	B3	-0.162502	-0.235643	-0.408985	-0.293835	-0.345895	-0.36884	-0.421686
	2015	12	29	75	Female	Control	B3	0.0391692	-0.0794122	-0.144711	0.00224882	0.011127	-0.0253018	-0.0746952
	2015	12	29	76	Female	Control	B3	-0.166839	-0.0440099	-0.197218	0.0733702	-0.156337	-0.216298	-0.222298
	2015	12	29	76	Female	Control	B3	-0.210847	-0.0880178	-0.212157	0.0258696	-0.0346385	-0.0554834	-0.109128
	2015	12	29	77	Female	Control	B3	-0.664309	-0.269046	-0.375088	-0.25548	-0.296807	-0.31174	-0.405676
	2015	12	29	77	Female	Control	B3	-0.390766	-0.283806	-0.400721	-0.248594	-0.159779	-0.201822	-0.256262
	2015	12	29	78	Female	Control	B3	0.0656545	-0.163566	-0.387227	-0.0331366	-0.106251	-0.00837044	-0.215671
	2015	12	29	78	Female	Control	B3	-0.404111	-0.254182	-0.231056	-0.142388	-0.234137	-0.28013	-0.34077
	2015	12	29	79	Female	Control	B3	0.0612077	-0.14586	-0.343576	-0.078819	-0.0819834	-0.160841	-0.22813
	2015	12	29	79	Female	Control	B3	-0.0775702	-0.1534	-0.297134	0.11605	0.0787309	-0.041015	-0.0957558
	2015	12	29	80	Female	Control	B3	-0.262349	-0.424456	-0.17178	-0.0289891	-0.0944768	-0.161463	-0.265897
	2015	12	29	80	Female	Control	B3	-0.268182	-0.220675	-0.342295	-0.566664	-0.318757	-0.401507	-0.398773
	2015	12	29	84	Female	Control	B3	-0.12901	-0.278061	-0.270206	-0.313467	-0.179293	-0.237364	-0.51647
	2015	12	30	48	Female	Control	B3	-0.374683	-0.129731	-0.203304	-0.0479018	-0.0670305	-0.0782927	-0.175839
	2015	12	30	49	Female	Control	B3	0.556868	-0.00368611	0.0357153	0.184248	0.374971	0.277172	0.0801786
	2015	12	30	49	Female	Control	B3	0.0779105	0.0372491	-0.172748	-0.0505207	0.0846275	0.0104894	-0.125181
	2015	12	30	50	Female	Control	B3	0.383451	-0.0950858	-0.0493212	0.247505	0.0903824	-0.00423334	-0.0270684
	2015	12	30	50	Female	Control	B3	-0.25438	-0.258477	-0.219617	-0.250197	-0.428392	-0.355357	-0.404066
	2015	12	30	51	Female	Control	B3	0.323952	0.00498814	0.117076	0.123354	0.294696	0.21005	0.0602382
	2015	12	30	52	Female	Control	B3	0.200725	0.132396	0.0249356	0.309251	0.292918	0.182025	0.150273
	2015	12	30	52	Female	Control	B3	0.334342	-0.0471396	0.0234215	0.153571	0.0892281	-0.0850056	-0.133357
	2015	12	30	53	Female	Control	B3	0.279832	0.0960471	-0.232829	0.00986437	0.0623561	-0.035108	-0.0126047
	2015	12	30	53	Female	Control	B3	0.33977	0.0637802	-0.100855	0.117415	0.267541	0.121129	-0.000750501
	2015	12	30	55	Female	Control	B3	-0.0604415	-0.0245533	-0.220319	-0.239504	-0.0321638	-0.146463	-0.187882
	2015	12	30	56	Female	Control	B3	0.170422	0.17497	0.103259	0.107233	0.24982	0.141837	0.0072069
	2015	12	30	56	Female	Control	B3	0.0188753	-0.00010823	0.214218	0.158656	0.00763644	-0.0241089	-0.03952
	2015	12	30	58	Female	Control	B3	0.0161567	-0.0396978	0.0557753	0.295299	0.232225	0.128275	0.0401402
	2015	12	30	58	Female	Control	B3	0.321258	0.175185	0.128141	0.114111	0.290743	0.180967	0.0752589
	2015	12	30	59	Female	Control	B3	0.108911	0.115818	-0.16188	-0.0608857	0.0648581	-0.0192272	-0.0906581
	2015	12	30	61	Female	Control	B3	0.285247	0.109041	0.0481323	0.327971	0.365709	0.107429	0.155973
	2015	12	30	62	Female	Control	B3	0.659898	0.277376	0.103946	0.47488	0.479311	0.317262	0.283413
	2015	12	30	62	Female	Control	B3	-0.355548	-0.207533	-0.483524	-0.196496	-0.239815	-0.349215	-0.455995
	2015	12	30	63	Female	Control	B3	-0.0086268	0.196107	0.0331968	-0.155318	0.166476	0.0129376	-0.000480545
	2015	12	30	63	Female	Control	B3	-0.0572005	-0.0908723	-0.171468	-0.107612	-0.0342816	-0.112716	-0.204415
	2015	12	30	64	Female	Control	B3	-0.0598996	-0.153875	-0.167872	-0.108987	0.025029	-0.0243793	-0.13768
	2015	12	30	64	Female	Control	B3	0.0761326	0.066786	0.125123	0.205559	0.237827	0.12691	0.132025
	2015	12	30	65	Female	Control	B3	0.389073	0.237803	-0.134915	0.14495	0.247764	0.0619095	-0.0287933
	2015	12	30	65	Female	Control	B3	0.342029	0.25389	0.0263117	0.35581	0.333356	0.129369	0.0234308
	2015	12	30	66	Female	Control	B3	0.0152467	0.0760086	0.138253	0.0850773	0.186309	0.00622042	-0.053597
	2015	12	30	66	Female	Control	B3	-0.186647	-0.0251618	-0.106002	-0.0262817	0.0189736	-0.0488968	-0.114234
	2015	12	30	67	Female	Control	B3	-0.261213	-0.234244	0.0648288	0.177127	0.0352461	0.000722949	-0.0518502
	2015	12	30	67	Female	Control	B3	0.370983	0.246514	0.177429	0.425618	0.355813	0.247025	0.301048
	2015	12	30	68	Female	Control	B3	0.330282	0.142213	0.356255	0.3794	0.460044	0.283134	0.187603
	2015	12	30	68	Female	Control	B3	0.171059	0.0986553	0.111671	0.287068	0.110383	0.088231	0.121015
	2015	12	30	69	Female	Control	B3	-0.133485	0.124065	0.100547	0.117697	0.301757	0.238742	0.0170769
	2015	12	30	69	Female	Control	B3	0.570713	0.517676	0.532989	0.71149	0.689452	0.566727	0.519145
	2015	12	30	71	Female	Control	B3	-0.0792786	0.0199718	-0.0850291	-0.0778827	-0.00951348	-0.226843	-0.211319
	2015	12	30	71	Female	Control	B3	-0.672927	-0.174502	-0.0408348	-0.109715	-0.295223	-0.292506	-0.257229
	2015	12	30	72	Female	Control	B3	0.225416	0.0674162	-0.182179	0.132057	0.0656029	-0.0160048	-0.278444
	2015	12	30	73	Female	Control	B3	-0.560953	-0.171694	-0.103142	-0.0429191	-0.0542786	-0.0995051	-0.10439
	2015	12	30	73	Female	Control	B3	-0.205919	-0.0134844	-0.308009	-0.314078	-0.0674751	-0.179995	-0.203328
	2015	12	30	74	Female	Control	B3	0.645894	0.288741	0.447064	0.148354	0.523938	0.399099	0.286278
	2015	12	30	74	Female	Control	B3	-0.754559	0.0389753	-0.297003	0.0304108	-0.0398746	-0.120235	-0.246181
	2015	12	31	24	Female	Control	B3	0.0991304	0.0454782	0.261503	0.0296436	0.114874	0.0828626	0.0123004
	2015	12	31	25	Female	Control	B3	0.177724	0.0867473	0.0221894	0.0463136	0.245538	0.121787	0.0357337
	2015	12	31	25	Female	Control	B3	-0.0586917	-0.00220249	-0.215776	-0.185853	-0.0490335	-0.156123	-0.226646
	2015	12	31	26	Female	Control	B3	-0.36704	-0.178971	-0.124524	-0.0991728	-0.132055	-0.241859	-0.396007
	2015	12	31	26	Female	Control	B3	-0.134817	0.198934	-0.047034	0.177029	0.237553	0.160813	0.145076
	2015	12	31	27	Female	Control	B3	-0.0610944	0.0345849	-0.198294	-0.36019	-0.0155846	-0.0864876	-0.214353
	2015	12	31	28	Female	Control	B3	-0.111783	0.0676262	0.0888352	-0.0419754	0.129634	0.0308557	-0.0989111
	2015	12	31	28	Female	Control	B3	-0.134002	0.0426087	-0.19126	-0.113636	-0.136279	-0.0508259	-0.162063
	2015	12	31	29	Female	Control	B3	0.0174094	-0.0973897	-0.0713483	0.00875627	0.0997221	0.0664366	-0.178153
	2015	12	31	29	Female	Control	B3	0.196763	0.0793355	-0.298626	0.0110616	0.219656	0.0441676	-0.0321611
	2015	12	31	30	Female	Control	B3	0.306233	0.0370264	-0.106569	0.146001	-0.0151148	0.0304303	-0.118704
	2015	12	31	30	Female	Control	B3	0.517325	0.101917	0.338249	0.473099	0.468016	0.324006	0.261813
	2015	12	31	31	Female	Control	B3	-0.0610944	-0.145985	-0.0658188	0.0361406	0.00798125	-0.0806023	-0.211055
	2015	12	31	31	Female	Control	B3	-0.276272	-0.136148	-0.0297058	-0.0521133	-0.127773	-0.0952866	-0.186541
	2015	12	31	32	Female	Control	B3	0.168491	-0.120989	-0.00624256	0.00297224	0.178091	0.0910924	0.0511927
	2015	12	31	32	Female	Control	B3	0.195431	-0.114342	-0.171502	-0.127783	0.0273084	-0.084659	-0.260292
	2015	12	31	33	Female	Control	B3	0.0398036	0.0583268	0.048668	-0.00718478	0.253984	0.168703	-0.0122558
	2015	12	31	33	Female	Control	B3	-0.399556	-0.133208	-0.0476761	-0.241239	-0.070417	-0.146572	-0.208334
	2015	12	31	34	Female	Control	B3	0.157188	0.0681495	-0.0236137	-0.0148569	0.126901	-0.0210679	-0.0289886
	2015	12	31	34	Female	Control	B3	0.0993683	0.0213914	0.214507	0.318158	0.0444406	0.065351	-0.00211978
	2015	12	31	35	Female	Control	B3	-0.584823	-0.0345025	0.102486	-0.219815	-0.0723655	0.00642291	-0.155807
	2015	12	31	35	Female	Control	B3	-0.776836	-0.0388776	0.0549033	-0.165062	-0.208143	-0.234668	-0.291238
	2015	12	31	36	Female	Control	B3	0.315007	0.0903589	0.162534	0.289922	0.307653	0.191615	0.0701338
	2015	12	31	37	Female	Control	B3	0.157188	0.169703	0.23675	0.270084	0.101822	0.164217	0.136068
	2015	12	31	37	Female	Control	B3	0.153003	-0.0273693	-0.04877	0.1105	0.129992	-0.0103548	-0.0522679
	2015	12	31	38	Female	Control	B3	-0.374766	-0.137705	-0.0463928	-0.073447	-0.0258342	-0.0901275	-0.181796
	2015	12	31	38	Female	Control	B3	0.240658	-0.0653842	0.0547511	0.0724073	0.149035	0.0522072	-0.0531234
	2015	12	31	39	Female	Control	B3	-0.078654	-0.0747649	-0.128377	-0.01277	-0.1369	-0.217721	-0.32131
	2015	12	31	40	Female	Control	B3	-0.0590342	0.0302043	0.00517249	0.0384288	0.0972616	0.0754812	9.92527e+09
	2015	12	31	40	Female	Control	B3	-0.216223	-0.0424932	0.00142941	-0.0827228	0.0341506	-0.0313616	-0.110368
	2015	12	31	42	Female	Control	B3	-0.174508	-0.0285501	0.0417669	0.0348365	0.0451664	7.74635e+08	-0.0595686
	2015	12	31	42	Female	Control	B3	-0.0228987	-0.0410497	0.0851117	0.105613	0.0668076	-0.0438036	-0.0973652
	2015	12	31	46	Female	Control	B3	0.315586	0.180891	-0.025472	0.0794232	0.320193	0.107274	0.0539178
	2015	12	31	46	Female	Control	B3	0.2242	0.11378	-0.138001	0.107196	0.0811926	-0.00676556	0.00851419
	2015	12	31	47	Female	Control	B3	0.194285	0.162708	-0.0344173	-0.0290323	0.270263	0.0881379	0.0779768
	2015	12	31	48	Female	Control	B3	-0.914603	-0.186291	-0.0815101	-0.263527	-0.0718129	-0.149726	-0.158902
	2015	12	29	24	Female	PD	B3	0.00825283	-0.20782	-0.0789024	-0.197121	-0.341898	-0.282162	-0.275471
	2015	12	29	40	Female	PD	B3	0.180684	-0.173746	-0.362104	-0.151968	-0.235218	-0.204527	-0.243361
	2015	12	29	43	Female	PD	B3	-0.433705	-0.233624	-0.475061	-0.237008	-0.45223	-0.329278	-0.226503
	2015	12	29	46	Female	PD	B3	-0.0163161	-0.295072	-0.222217	-0.320669	-0.402737	-0.220577	-0.256245
	2015	12	29	48	Female	PD	B3	-0.150302	-0.207323	-0.356337	-0.319416	-0.444562	-0.383795	-0.393387
	2015	12	29	50	Female	PD	B3	0.237282	-0.269189	-0.307553	-0.293424	-0.273325	-0.0716469	-0.0924944
	2015	12	29	51	Female	PD	B3	-0.360229	-0.181439	-0.576475	-0.558786	-0.368643	-0.383795	-0.331135
	2015	12	29	52	Female	PD	B3	-0.0991584	-0.0901486	-0.271204	-0.11482	-0.215675	-0.0828303	0.00774386
	2015	12	29	52	Female	PD	B3	0.027623	-0.209535	-0.275874	-0.343644	-0.306818	-0.198324	-0.160263
	2015	12	29	55	Female	PD	B3	-0.00857625	-0.201702	-0.371456	-0.316166	-0.238375	-0.319428	-0.329913
	2015	12	29	55	Female	PD	B3	-0.0552027	-0.0631198	-0.18875	-0.108554	-0.115399	-0.231497	-0.174005
	2015	12	29	58	Female	PD	B3	0.45365	-0.00596586	-0.290457	0.0974042	-0.0107857	0.117987	0.264731
	2015	12	29	58	Female	PD	B3	-0.0986613	-0.0182203	-0.0281609	-0.0588977	-0.117019	-0.105837	-0.0682027
	2015	12	29	59	Female	PD	B3	0.293029	0.0232011	-0.018371	-0.203308	-0.0209297	-0.0307006	0.0542685
	2015	12	29	59	Female	PD	B3	0.03169	0.032104	0.00497898	0.0779108	-0.10083	-0.0176055	0.158472
	2015	12	29	60	Female	PD	B3	0.0416938	-0.192652	-0.261881	-0.126267	-0.174317	-0.083732	0.0170439
	2015	12	29	61	Female	PD	B3	-0.0929851	-0.314842	-0.500872	-0.481234	-0.287547	-0.295496	-0.233198
	2015	12	29	61	Female	PD	B3	-0.324954	-0.149546	-0.388479	-0.051893	-0.218132	-0.202875	-0.158318
	2015	12	29	62	Female	PD	B3	0.0780671	-0.0555149	-0.08263	-0.132924	-0.27988	-0.168002	-0.0792157
	2015	12	29	63	Female	PD	B3	-0.311772	-0.247482	-0.356965	-0.0619491	-0.264192	-0.225885	-0.213559
	2015	12	29	64	Female	PD	B3	0.00825283	-0.192172	-0.479928	-0.0390976	-0.170228	-0.175755	-0.130151
	2015	12	29	64	Female	PD	B3	0.0368116	-0.0518487	0.0614355	0.122715	-0.0632253	-0.100948	-0.0340042
	2015	12	29	66	Female	PD	B3	0.127557	-0.15307	-0.271506	-0.281382	-0.2661	-0.193183	-0.0909031
	2015	12	29	66	Female	PD	B3	0.0186151	-0.10033	-0.207736	-0.28097	-0.303943	-0.0927995	0.0285501
	2015	12	29	67	Female	PD	B3	-0.120046	-0.0477824	-0.465849	-0.305197	-0.171032	-0.172082	-0.0722259
	2015	12	29	68	Female	PD	B3	-0.291943	-0.271525	-0.189408	-0.206755	-0.313823	-0.184425	-0.14052
	2015	12	29	68	Female	PD	B3	-0.609447	-0.244255	-0.255581	-0.278494	-0.169341	-0.177037	-0.0349519
	2015	12	29	69	Female	PD	B3	0.244668	0.0231646	0.129074	0.0465982	0.0190304	0.0372539	0.122098
	2015	12	29	69	Female	PD	B3	0.0860953	-0.114807	0.0428508	-0.020401	-0.0848347	0.0408238	0.104475
	2015	12	29	70	Female	PD	B3	-0.0438888	-0.218086	-0.209118	-0.105605	-0.26033	-0.131315	-0.0723072
	2015	12	29	70	Female	PD	B3	0.459186	0.172671	0.0797705	0.21205	0.162689	0.192943	0.301701
	2015	12	29	71	Female	PD	B3	0.289588	0.107486	-0.040993	0.0592332	-0.145617	-0.0352071	0.0590249
	2015	12	29	71	Female	PD	B3	-0.160206	-0.0928628	-0.169469	-0.0328386	-0.115589	-0.0991622	0.0203693
	2015	12	29	72	Female	PD	B3	0.249041	-0.0533071	-0.136682	0.0688852	0.0072208	-0.0262078	0.121571
	2015	12	29	72	Female	PD	B3	-0.162502	-0.312341	-0.283113	-0.204979	-0.400418	-0.166785	-0.200007
	2015	12	29	73	Female	PD	B3	0.146045	0.0382751	-0.399245	-0.0948422	-0.173725	-0.137455	-0.0130745
	2015	12	29	74	Female	PD	B3	-0.0728631	-0.232931	-0.193786	-0.132649	-0.297383	-0.382399	-0.222824
	2015	12	29	74	Female	PD	B3	0.328068	-0.0477179	-0.176112	-0.0400425	-0.124178	-0.0750738	0.0481585
	2015	12	29	75	Female	PD	B3	0.262441	-0.0268119	-0.144084	-0.187832	-0.301823	-0.0526468	0.0752861
	2015	12	29	76	Female	PD	B3	-0.406627	-0.0137982	-0.394292	-0.214018	-0.276792	-0.153665	-0.0349519
	2015	12	30	77	Female	PD	B3	0.109461	0.0237526	-0.1926	0.112543	0.0104958	0.111198	0.145704
	2015	12	30	77	Female	PD	B3	-0.0193447	-0.192311	-0.00326481	0.0193964	-0.0648678	-0.0194236	0.0657029
	2015	12	30	78	Female	PD	B3	0.175175	0.2214	0.0353625	0.355364	0.0703887	0.195891	0.265916
	2015	12	30	78	Female	PD	B3	0.482385	0.155958	0.175592	0.188382	0.067237	0.207533	0.321519
	2015	12	30	79	Female	PD	B3	0.00905384	0.00505629	-0.061724	-0.187531	0.00861049	-0.00977489	0.150836
	2015	12	30	79	Female	PD	B3	-0.15016	-0.299807	-0.138444	-0.146514	-0.267031	-0.264307	-0.189511
	2015	12	30	80	Female	PD	B3	0.651455	0.0110124	0.134547	0.297828	0.142296	0.192448	0.329259
	2015	12	30	81	Female	PD	B3	0.204718	-0.0108373	-0.0862284	0.0158374	-0.130889	0.0190683	0.0674926
	2015	12	30	82	Female	PD	B3	0.647649	0.119796	0.0254409	0.101248	0.0539379	0.105264	0.119086
	2015	12	30	88	Female	PD	B3	0.0224738	0.0292876	0.194043	0.426623	0.0220447	0.0417617	0.163985
	2015	12	29	23	Male	Control	B3	0.137044	0.0332845	-0.0889618	-0.20431	-0.156101	-0.0628139	0.00487468
	2015	12	29	24	Male	Control	B3	-0.27298	-0.138582	-0.054885	0.0219345	-0.226143	-0.0977231	-0.0806581
	2015	12	29	26	Male	Control	B3	-0.0825681	-0.216432	-0.124026	-0.299869	-0.349345	-0.248541	-0.222725
	2015	12	29	26	Male	Control	B3	-0.00817269	-0.133413	0.00898512	-0.234515	-0.292684	-0.0799626	-0.0607866
	2015	12	29	27	Male	Control	B3	-0.280466	-0.0622509	-0.44601	-0.126618	-0.147177	-0.186371	-0.0898132
	2015	12	29	28	Male	Control	B3	0.0661647	0.0308664	-0.0559742	-0.0744697	-0.0173775	0.0741523	0.188402
	2015	12	29	30	Male	Control	B3	0.0968377	-0.0540272	-0.167517	0.0016249	-0.199557	-0.0181849	0.0797043
	2015	12	29	30	Male	Control	B3	0.276069	-0.109812	-0.0766433	0.0465982	0.0163715	-0.00020298	0.124969
	2015	12	29	31	Male	Control	B3	0.291109	-0.0892003	-0.326038	-0.119346	-0.121108	0.00544626	0.00769555
	2015	12	29	31	Male	Control	B3	0.0973126	-0.149627	-0.153985	0.114639	-0.184593	-0.114169	0.0388429
	2015	12	29	32	Male	Control	B3	-0.0482906	-0.147184	0.0578542	-0.0629061	-0.10355	-0.0704145	0.0464386
	2015	12	29	32	Male	Control	B3	-0.55859	-0.224668	-0.225403	-0.260227	-0.433335	-0.447548	-0.2616
	2015	12	29	33	Male	Control	B3	-0.0294598	-0.146022	-0.170759	-0.127874	-0.218677	-0.193593	-0.0278997
	2015	12	29	33	Male	Control	B3	0.0960452	-0.165538	-0.0048603	-0.21012	-0.278241	-0.120514	-0.0599389
	2015	12	29	34	Male	Control	B3	-0.145571	-0.265193	0.0178149	-0.0425251	-0.242908	-0.197005	-0.173111
	2015	12	29	34	Male	Control	B3	-0.230587	-0.340892	-0.0110209	-0.335091	-0.324484	-0.235937	-0.164867
	2015	12	29	35	Male	Control	B3	-0.00817269	-0.0231147	0.0333648	-0.0720049	-0.103182	-0.0374255	0.144899
	2015	12	29	35	Male	Control	B3	-0.0830471	-0.129861	-0.259928	-0.0314091	-0.370866	-0.204233	-0.114484
	2015	12	29	36	Male	Control	B3	0.110402	-0.018965	-0.315767	0.0200725	-0.109653	-0.106771	0.0333765
	2015	12	29	37	Male	Control	B3	-0.139798	-0.122358	-0.0607229	-0.247103	-0.282934	-0.13553	-0.0876898
	2015	12	29	38	Male	Control	B3	0.252153	-0.139539	0.0164615	-0.0056187	-0.15041	0.0185391	0.0273974
	2015	12	29	38	Male	Control	B3	-0.104161	-0.300662	-0.166468	-0.318334	-0.375738	-0.216075	-0.12794
	2015	12	29	39	Male	Control	B3	-0.0645168	-0.270877	-0.0779677	-0.0879144	-0.297498	-0.167448	0.0337952
	2015	12	29	39	Male	Control	B3	0.144061	-0.0923138	-0.0283238	-0.104069	-0.0972905	-0.0226827	0.0707221
	2015	12	29	40	Male	Control	B3	-0.0934758	-0.0686185	-0.145624	-0.123912	-0.199588	-0.110183	0.0776695
	2015	12	29	40	Male	Control	B3	0.0902956	0.0833057	-0.0977608	0.0483802	-0.0642683	-0.0445617	0.111486
	2015	12	29	41	Male	Control	B3	0.0625808	-0.164805	0.0963906	-0.213566	-0.0504552	-0.0917705	0.11239
	2015	12	31	41	Male	Control	B3	0.274523	0.328839	0.195711	0.186912	0.100976	0.155759	0.326834
	2015	12	31	42	Male	Control	B3	0.493802	0.141801	0.280446	0.224258	0.109961	0.292569	0.358589
	2015	12	31	42	Male	Control	B3	-0.277403	-0.130524	-0.143495	-0.236682	-0.124858	0.0134315	0.0673689
	2015	12	31	43	Male	Control	B3	0.22277	0.126724	0.190821	0.0706928	-0.037941	0.0394695	0.153974
	2015	12	31	43	Male	Control	B3	-0.226678	-0.096916	-0.142655	0.0554835	-0.273903	-0.104326	-0.0418199
	2015	12	31	44	Male	Control	B3	-0.437973	-0.0209319	0.249319	-0.047428	-0.110812	-0.0232537	0.0111868
	2015	12	31	44	Male	Control	B3	-0.278537	0.133954	0.215542	0.106616	0.010359	0.123622	0.180164
	2015	12	31	45	Male	Control	B3	-0.206013	0.0134142	0.0334234	-0.143531	-0.108251	-0.0651284	0.0042094
	2015	12	31	45	Male	Control	B3	0.198849	0.0893165	-0.0380163	-0.569406	-0.0977	-0.0126643	0.109104
	2015	12	31	46	Male	Control	B3	0.580782	0.158906	0.464336	0.267726	0.252636	0.328605	0.370602
	2015	12	31	47	Male	Control	B3	0.0276299	0.162348	0.0137364	-0.131325	-0.00778493	0.0667317	0.127158
	2015	12	31	47	Male	Control	B3	0.170313	0.0401188	0.00134331	-0.573425	-0.15846	-0.0156646	-0.00892158
	2015	12	31	48	Male	Control	B3	-0.16962	-0.0575636	-0.11071	-0.0461521	-0.266544	-0.229207	-0.145528
	2015	12	31	49	Male	Control	B3	0.194285	0.0554387	-0.14066	0.143829	0.0968404	0.110461	0.164101
	2015	12	31	49	Male	Control	B3	-0.0747295	-0.108767	-0.411294	-0.373202	-0.368006	-0.346257	-0.412476
	2015	12	31	50	Male	Control	B3	0.430846	0.201506	0.320668	0.257865	0.229288	0.239888	0.428228
	2015	12	31	50	Male	Control	B3	0.0890177	-0.0226782	-0.0294592	-0.0570802	-0.0915334	-0.0408648	-0.0146928
	2015	12	31	52	Male	Control	B3	0.0774148	-0.14456	0.0353121	0.0238778	-0.146243	-0.0412574	0.131691
	2015	12	31	53	Male	Control	B3	0.0931393	0.022361	0.0731869	0.205273	-0.0189794	0.154477	0.197346
	2015	12	31	53	Male	Control	B3	0.111564	-0.0198327	-0.269182	-0.593568	-0.372674	-0.234827	-0.175051
	2015	12	31	54	Male	Control	B3	0.316164	-0.0365894	0.286233	0.42257	0.034394	0.06522	0.0249403
	2015	12	31	55	Male	Control	B3	0.236341	0.342544	0.076917	0.25987	0.0487771	0.115408	0.169103
	2015	12	31	56	Male	Control	B3	-0.232768	0.0336152	-0.261071	-0.26291	-0.324421	-0.28105	-0.287363
	2015	12	31	56	Male	Control	B3	0.114101	0.173783	0.303162	0.390933	0.163279	0.209239	0.262999
	2015	12	31	57	Male	Control	B3	-0.492025	-0.0285812	-0.170734	-0.132238	-0.37673	-0.27274	-0.169243
	2015	12	31	58	Male	Control	B3	0.158228	-0.265483	0.104913	-0.469754	-0.103584	-0.0295168	-0.121486
	2015	12	31	59	Male	Control	B3	0.0101676	0.0838025	0.187637	-0.0657742	-0.00972549	0.111655	0.258401
	2015	12	31	59	Male	Control	B3	0.134317	-0.151029	-0.0651158	-0.0118687	-0.195661	-0.118623	0.01942
	2015	12	31	60	Male	Control	B3	0.0312624	0.121535	0.115346	0.152073	0.215596	0.19791	0.237663
	2015	12	31	61	Male	Control	B3	-0.0662881	0.0908319	0.0678265	-0.0779392	-0.0502307	0.0118122	0.052485
	2015	12	31	63	Male	Control	B3	0.332042	0.0276694	0.255437	0.0865484	0.131507	0.20738	0.255663
	2015	12	31	64	Male	Control	B3	0.146437	0.0610692	0.054294	0.0666657	-0.0544058	0.0593802	0.164976
	2015	12	31	65	Male	Control	B3	0.0603194	-0.0851672	-0.25059	-0.0874773	-0.191026	-0.0819263	0.0171121
	2015	12	31	65	Male	Control	B3	-0.235331	0.0764377	0.0974317	-0.0882198	-0.14367	0.0878192	0.160163
	2015	12	31	66	Male	Control	B3	0.0362422	0.124039	-0.0807119	-0.368139	-0.126206	-0.0222569	0.0910148
	2015	12	31	66	Male	Control	B3	0.368345	0.130667	0.330342	0.301115	0.212504	0.316835	0.4166
	2015	12	31	67	Male	Control	B3	-0.553773	-0.159065	0.00758406	-0.0603201	-0.143792	-0.138726	-0.0270709
	2015	12	31	67	Male	Control	B3	-0.371941	0.0256966	0.0624241	-0.263033	-0.124877	0.0201141	0.0874457
	2015	12	31	68	Male	Control	B3	-0.0206979	0.0347463	-0.160615	-0.144	-0.280551	-0.133019	-0.155743
	2015	12	31	68	Male	Control	B3	-0.447923	0.0660776	-0.0555879	0.318515	-0.0213087	-0.0478246	0.048118
	2015	12	31	69	Male	Control	B3	-0.33291	-0.00587841	-0.0823793	-0.268501	-0.269255	-0.153836	-0.100612
	2015	12	31	69	Male	Control	B3	0.256846	0.0649752	0.228152	0.303165	0.172217	0.263839	0.408908
	2015	12	31	70	Male	Control	B3	0.370771	0.213449	0.473983	0.0228561	0.156741	0.296169	0.354483
	2015	12	31	71	Male	Control	B3	-0.351987	0.18139	0.304949	0.350332	0.240875	0.21539	0.270802
	2015	12	31	71	Male	Control	B3	0.0577091	-0.0723146	0.256954	-0.198652	-0.166048	-0.0351824	-0.0183507
	2015	12	31	72	Male	Control	B3	-0.0566429	-0.244725	0.122506	0.15269	-0.0517937	-0.0650054	-0.0230413
	2015	12	31	72	Male	Control	B3	-0.118801	0.0227206	-0.0572272	-0.452415	-0.0951609	-0.0470793	-0.0441986
	2015	12	31	73	Male	Control	B3	-0.450446	0.116084	-0.0642136	0.00809534	-0.240886	-0.224279	-0.0160782
	2015	12	31	73	Male	Control	B3	0.366034	0.431612	0.444146	0.380116	0.314791	0.407141	0.544093
	2015	12	31	74	Male	Control	B3	0.558389	0.138594	0.595123	0.456202	0.311319	0.448204	0.534756
	2015	12	31	75	Male	Control	B3	-0.0669853	-0.0551751	0.127493	-0.043388	-0.171811	-0.0531672	0.0781009
	2015	12	31	75	Male	Control	B3	0.607942	0.437461	0.663698	0.611476	0.548919	0.531625	0.680094
	2015	12	31	78	Male	Control	B3	0.210606	0.0865564	0.353924	0.227942	0.12504	0.0631601	0.157659
	2015	12	31	78	Male	Control	B3	0.227577	0.135001	0.308232	0.207577	0.147017	0.357072	0.366475
	2015	12	31	79	Male	Control	B3	0.024815	0.27834	0.175142	0.109087	0.105555	0.257575	0.336423
	2015	12	31	79	Male	Control	B3	-0.81417	-0.180469	0.298915	0.166042	0.09568	0.113925	0.129546
	2015	12	31	80	Male	Control	B3	-0.673816	0.317024	0.203871	-0.0796358	-0.0243926	0.269452	0.348097
	2015	12	31	82	Male	Control	B3	-0.042895	0.0844267	0.330719	0.0346499	0.0843242	0.12915	0.151539
	2015	12	31	82	Male	Control	B3	0.342495	0.116529	0.430579	0.0937216	0.144853	0.198492	0.210666
	2015	12	31	84	Male	Control	B3	0.111564	0.210893	0.210872	-0.189278	0.104257	0.0814665	0.0958913
	2015	12	31	87	Male	Control	B3	-0.166099	0.215636	0.219051	-0.105828	0.0459567	0.0458017	0.117551
	2015	12	31	92	Male	Control	B3	0.166254	0.159572	0.226583	-0.034105	0.0119844	0.0497012	0.0700579
	2015	12	30	37	Male	PD	B3	0.295281	-0.0565398	0.0034364	0.015018	-0.0753921	-0.000158338	0.0737484
	2015	12	30	42	Male	PD	B3	-0.370234	0.032818	-0.22709	-0.0965558	-0.225597	-0.0579609	-0.0483644
	2015	12	30	42	Male	PD	B3	-0.0354222	0.00757053	-0.253548	-0.203028	-0.298813	-0.0319232	0.0385237
	2015	12	30	43	Male	PD	B3	0.138017	-0.0096842	0.0541339	-0.0441259	-0.11352	0.0592954	0.118944
	2015	12	30	46	Male	PD	B3	0.404492	0.385531	0.330982	0.425989	0.240992	0.174853	0.434733
	2015	12	30	47	Male	PD	B3	0.226678	0.287629	0.178713	0.213726	0.20223	0.320011	0.379255
	2015	12	30	47	Male	PD	B3	0.397559	0.0137153	-0.194691	-0.24383	-0.168404	-0.00901771	0.139042
	2015	12	30	48	Male	PD	B3	0.0326565	0.0589313	-0.448768	-0.17332	-0.379895	-0.261402	-0.0626275
	2015	12	30	49	Male	PD	B3	0.316049	0.156647	0.312463	0.123978	0.0885604	0.260311	0.359269
	2015	12	30	49	Male	PD	B3	0.127944	0.199459	0.211515	0.0974473	0.187112	0.290537	0.346808
	2015	12	30	50	Male	PD	B3	0.207067	0.0958813	-0.0966767	0.180035	-0.171904	-0.0336621	0.0548175
	2015	12	30	50	Male	PD	B3	0.255248	0.0657403	-0.297968	0.146651	-0.0445293	0.032061	0.169755
	2015	12	30	51	Male	PD	B3	0.140242	-0.115108	0.209937	-0.307011	-0.0222612	0.144288	0.206462
	2015	12	30	51	Male	PD	B3	0.0826162	-0.130879	0.0440777	-0.104069	-0.197739	-0.0533403	-0.0142972
	2015	12	30	52	Male	PD	B3	-0.00217854	-0.149638	-0.224958	-0.358433	-0.207659	-0.213076	-0.0748195
	2015	12	30	53	Male	PD	B3	-0.268155	0.0766448	0.157865	0.277723	-0.0985972	0.0743011	0.155064
	2015	12	30	53	Male	PD	B3	-0.146839	0.0961576	0.180307	-0.035858	-0.0377294	0.109421	0.187154
	2015	12	30	54	Male	PD	B3	0.431689	0.503513	0.201933	0.305975	0.203561	0.232778	0.411137
	2015	12	30	54	Male	PD	B3	0.136469	0.0796971	0.0093065	-0.030613	0.0464641	0.150546	0.246025
	2015	12	30	55	Male	PD	B3	-0.0761755	-0.228878	-0.30395	-0.108649	-0.270997	-0.220044	-0.118493
	2015	12	30	55	Male	PD	B3	0.455469	0.174909	-0.0510373	0.0484827	-0.110444	-0.0329747	0.0927318
	2015	12	30	57	Male	PD	B3	0.0209031	-0.0155519	-0.131635	-0.865711	-0.134492	0.0242657	0.0418998
	2015	12	30	58	Male	PD	B3	0.131095	-0.0352383	0.150271	0.0538257	-0.176957	0.0369097	0.0282677
	2015	12	30	58	Male	PD	B3	0.146179	-0.0504311	-0.0538995	-0.217084	-0.243034	-0.0477653	-0.0196108
	2015	12	30	59	Male	PD	B3	0.214759	0.123945	0.35574	0.411193	0.329239	0.441523	0.485947
	2015	12	30	60	Male	PD	B3	0.0354915	0.198936	0.303521	-0.0353679	0.140004	0.220372	0.363121
	2015	12	30	60	Male	PD	B3	0.18422	0.0690464	0.235822	-0.151968	-0.0595013	0.0816441	0.107731
	2015	12	30	61	Male	PD	B3	0.112566	-0.260524	0.0304971	0.0202848	-0.0766431	-0.123496	-0.00544869
	2015	12	30	62	Male	PD	B3	0.424116	0.239514	0.293345	-0.137672	0.100333	0.224129	0.310301
	2015	12	30	62	Male	PD	B3	0.175175	0.229144	0.0308593	-0.191116	0.103245	0.125384	0.291635
	2015	12	31	63	Male	PD	B3	0.225981	0.024101	-0.250897	-0.0551631	-0.266031	-0.233546	-0.0324332
	2015	12	31	63	Male	PD	B3	-0.232768	-0.0183105	-0.0219146	-0.0420497	-0.0344745	0.0438508	0.111915
	2015	12	31	64	Male	PD	B3	-0.56242	0.0127922	-0.391418	-103468856920078	-0.365725	-0.300402	-0.391336
	2015	12	31	64	Male	PD	B3	-0.50522	-0.0678637	0.103849	-0.0483309	-0.0480029	-0.00344571	0.0814887
	2015	12	31	65	Male	PD	B3	-0.0468739	-0.0537549	0.00877074	0.0750799	-0.120183	-0.0409157	-0.0339408
	2015	12	31	65	Male	PD	B3	-0.212305	-0.0199547	-0.0786366	0.0353959	0.0153442	-0.0925684	0.0683094
	2015	12	31	66	Male	PD	B3	-0.215731	-0.126685	0.0605749	0.122659	-0.13269	-0.00145662	0.224228
	2015	12	31	66	Male	PD	B3	-0.230729	-0.136587	0.0372718	-0.0272349	-0.0634537	-0.0188722	0.126703
	2015	12	31	67	Male	PD	B3	0.0960254	-0.0826224	-0.00811591	0.0635915	-0.11615	0.113691	0.188657
	2015	12	31	67	Male	PD	B3	0.036792	-0.0480225	-0.0252279	0.103972	0.0397001	-0.020374	0.0430882
	2015	12	31	68	Male	PD	B3	-0.0910134	-0.0597646	-0.245037	-0.220038	-0.211463	-0.143735	-0.083352
	2015	12	31	69	Male	PD	B3	0.0678016	-0.138626	0.0594967	-0.0155548	-0.0320107	0.0929388	0.159803
	2015	12	31	69	Male	PD	B3	-0.633425	-0.195653	-0.0880194	-0.0574647	-0.302123	-0.152697	-0.160877
	2015	12	31	70	Male	PD	B3	0.186181	0.0462384	-0.043519	0.136854	-0.0308783	0.108564	0.210867
	2015	12	31	70	Male	PD	B3	-0.222166	0.0922714	0.0718469	-0.0883024	-0.0967118	0.033399	0.054914
	2015	12	31	71	Male	PD	B3	-0.00408448	0.188716	0.245835	0.100725	0.166252	0.1892	0.179074
	2015	12	31	71	Male	PD	B3	0.456047	0.168083	0.0628727	0.104396	-0.0288255	0.177209	0.244503
	2015	12	31	72	Male	PD	B3	0.052706	-0.133525	-0.328368	-0.0724108	-0.0529821	0.0134315	0.0580061
	2015	12	31	73	Male	PD	B3	0.00280305	0.0234666	-0.134494	-0.0139514	-0.18962	-0.136266	0.0336624
	2015	12	31	73	Male	PD	B3	-131205164729118	-0.0406976	-0.277175	-0.346658	-0.319478	-0.190503	-0.256038
	2015	12	31	74	Male	PD	B3	0.0153939	0.00456748	0.104664	0.0486695	-0.285717	-0.115539	-0.0820578
	2015	12	31	74	Male	PD	B3	0.60602	0.176392	0.324094	0.504324	0.359928	0.428978	0.57382
	2015	12	31	75	Male	PD	B3	-0.519818	0.0104094	0.0927828	0.000488824	-0.135379	0.0399947	0.035679
	2015	12	31	75	Male	PD	B3	-0.0718974	-0.0439737	-0.186148	0.0362026	-0.26649	-0.096896	0.0228731
	2015	12	31	76	Male	PD	B3	-0.0546036	0.0548228	0.199419	0.21696	-0.0202957	0.0805607	0.123819
	2015	12	31	76	Male	PD	B3	-0.0266978	-0.0353234	-0.0596646	0.0716652	-0.159515	-0.0543651	-0.202563
	2015	12	31	77	Male	PD	B3	0.200737	0.130968	-0.0115617	-0.0678175	-0.120048	-0.00700078	0.0589671
	2015	12	31	77	Male	PD	B3	-0.125935	0.129803	0.335811	0.273436	0.119309	0.199045	0.259996
	2015	12	31	78	Male	PD	B3	-0.292384	0.0284887	0.0819049	0.0128971	-0.058454	0.0298996	0.169596
	2015	12	31	78	Male	PD	B3	0.0411656	0.0957441	0.0719933	-0.0866539	-0.0870055	0.00757505	0.0803665
	2015	12	31	79	Male	PD	B3	0.180693	0.0674766	-0.0234009	-0.221158	-0.195042	-0.0526964	-0.00126955
	2015	12	31	79	Male	PD	B3	0.20765	-0.106788	0.0110502	-0.0787463	-0.0684088	-0.00417978	0.0472127
	2015	12	31	80	Male	PD	B3	-0.0590342	-0.112752	0.0227362	-0.133886	-0.177718	0.0128153	0.0333185
	2015	12	31	80	Male	PD	B3	0.0151052	0.0755572	0.280627	0.0567271	0.056963	0.0648271	0.171482
	2015	12	31	81	Male	PD	B3	-0.139327	0.0730773	0.138557	0.141403	0.0381888	0.147803	0.100266
	2015	12	31	81	Male	PD	B3	0.0616187	-0.0116757	0.16043	0.102697	-0.0629799	0.0154981	0.0834917
	2015	12	31	82	Male	PD	B3	-0.369133	-0.0357345	0.108179	0.136509	-0.0581529	0.0822061	0.116734
	2015	12	31	82	Male	PD	B3	-0.436337	-0.186336	-0.101738	-0.291746	-0.327054	-0.153911	-0.161114
	2015	12	31	83	Male	PD	B3	0.0301479	-0.05142	-0.0235833	-0.0354191	-0.218495	0.0246877	0.0709674
	2015	12	31	83	Male	PD	B3	-0.360818	-0.0225554	0.044608	0.18901	-0.174186	0.000979052	0.0514435
	2015	12	31	84	Male	PD	B3	-0.329704	-0.0858057	-0.0214606	-0.150717	-0.201904	-0.00690667	-0.101306
	2015	12	31	84	Male	PD	B3	-111364310143055	-0.278564	-0.264869	-0.181533	-0.468027	-0.347418	-0.312281
	2015	12	31	86	Male	PD	B3	-0.201709	-0.214908	-0.0987644	-0.232174	-0.359052	-0.160916	-0.105832
	2015	12	31	86	Male	PD	B3	-0.74081	-0.308038	-0.117374	-0.334844	-0.344938	-0.278405	-0.192379
