# Supplementary material for: Gender specific decrease of a set of circulating N-acylphosphatidyl ethanolamines (NAPEs) in the plasma of Parkinson’s disease patients
Source: Metabolomics. 2019 May 3;15(5):74. doi: 10.1007/s11306-019-1536-z (PMC6499742; doi:10.1007/s11306-019-1536-z)
Supplement: Supplementary file 2 — Supplementary material 2 (XLSX 89 kb) [file 11306_2019_1536_MOESM2_ESM.xlsx]

## Sheet: Supplementary Datafile 2_FINAL 
	Final Dataset used for statistical analysis. Concentrations are in pmol/ml and were corrected for batch factor and Log transformed
Year	Month	Day	Age	Gender	Condition	Batch	16:0-22:6-N18:0	18:0-20:4-N18:0	18:0-22:6-N16:0	18:0-22:6-N18:0	P16:0-22:6-N18:0	P18:0-22:6-N16:0	P18:0-22:6-N18:0
2015	12	7	46	Female	Control	B1	-0.164489	0.108423	0.230625	-0.00763974	-0.168538	-0.152171	-0.157679
2015	12	7	61	Female	Control	B1	0.357756	-0.00309695	-0.00978329	0.168321	0.0181889	0.0841872	0.0758343
2015	12	7	62	Female	Control	B1	0.163477	0.373273	0.162343	0.467732	0.196987	0.188941	0.273095
2015	12	7	63	Female	Control	B1	-0.245548	0.00712356	-0.275743	-0.144523	-0.0985851	-0.320837	-0.290497
2015	12	7	64	Female	Control	B1	0.197909	-0.101967	0.18846	0.393391	-0.0500869	-0.0888169	-0.0892458
2015	12	7	66	Female	Control	B1	-0.0285925	0.485925	0.341802	0.556574	0.420128	0.29416	0.403588
2015	12	7	69	Female	Control	B1	0.270789	0.0333416	-0.549853	-0.513457	-0.0296445	0.104257	0.17685
2015	12	7	72	Female	Control	B1	0.0146317	-0.192445	-0.456783	0.247147	-0.247223	-0.241602	-0.201955
2015	12	7	73	Female	Control	B1	-0.0876658	0.0115745	-0.0714113	0.102384	-0.261976	-0.138523	-0.024307
2015	12	7	74	Female	Control	B1	0.452425	0.131439	0.296298	0.109343	0.322238	0.303008	0.238273
2015	12	7	76	Female	Control	B1	-0.195357	0.175489	-0.233913	0.0802011	0.0186332	0.0279385	-0.0191251
2015	12	7	77	Female	Control	B1	-0.0365812	-0.166055	-0.147592	0.245898	-0.0726085	-0.176176	-0.226453
2015	12	7	79	Female	Control	B1	-0.729166	0.0109683	0.0985619	-0.0216246	0.0721661	0.0204676	-0.0488418
2015	12	7	80	Female	Control	B1	-0.56806	-0.328781	0.109563	0.111803	-0.166869	-0.222317	-0.180529
2015	12	29	75	Female	Control	B3	-0.173537	-0.264165	-0.434835	-0.315165	-0.373323	-0.392537	-0.4485
2015	12	29	75	Female	Control	B3	0.0281337	-0.107934	-0.170561	-0.0190814	-0.016301	-0.0489987	-0.101509
2015	12	29	76	Female	Control	B3	-0.177875	-0.0725315	-0.223068	0.05204	-0.183765	-0.239995	-0.249113
2015	12	29	76	Female	Control	B3	-0.221882	-0.116539	-0.238007	0.00453937	-0.0620666	-0.0791803	-0.135942
2015	12	29	77	Female	Control	B3	-0.675345	-0.297568	-0.400938	-0.27681	-0.324235	-0.335437	-0.43249
2015	12	29	77	Female	Control	B3	-0.401802	-0.312328	-0.426571	-0.269924	-0.187207	-0.225519	-0.283076
2015	12	29	78	Female	Control	B3	0.054619	-0.192088	-0.413077	-0.0544669	-0.133679	-0.0320673	-0.242485
2015	12	29	78	Female	Control	B3	-0.415146	-0.282704	-0.256906	-0.163718	-0.261565	-0.303827	-0.367584
2015	12	29	79	Female	Control	B3	0.0501722	-0.174382	-0.369426	-0.100149	-0.109411	-0.184538	-0.254944
2015	12	29	79	Female	Control	B3	-0.0886056	-0.181921	-0.322984	0.0947196	0.0513029	-0.0647119	-0.12257
2015	12	29	80	Female	Control	B3	-0.273385	-0.452977	-0.19763	-0.0503193	-0.121905	-0.18516	-0.292711
2015	12	29	80	Female	Control	B3	-0.279218	-0.249196	-0.368145	-0.587994	-0.346185	-0.425204	-0.425587
2015	12	29	84	Female	Control	B3	-0.140045	-0.306583	-0.296056	-0.334797	-0.206721	-0.261061	-0.543284
2015	12	30	48	Female	Control	B3	-0.385718	-0.158253	-0.229154	-0.069232	-0.0944586	-0.10199	-0.202653
2015	12	30	49	Female	Control	B3	0.545832	-0.0322077	0.00986518	0.162918	0.347543	0.253475	0.0533645
2015	12	30	49	Female	Control	B3	0.066875	0.00872749	-0.198598	-0.0718509	0.0571995	-0.0132075	-0.151995
2015	12	30	50	Female	Control	B3	0.372416	-0.123607	-0.0751713	0.226175	0.0629543	-0.0279302	-0.0538825
2015	12	30	50	Female	Control	B3	-0.265416	-0.286998	-0.245467	-0.271527	-0.45582	-0.379054	-0.43088
2015	12	30	51	Female	Control	B3	0.312916	-0.0235335	0.0912256	0.102024	0.267268	0.186353	0.0334241
2015	12	30	52	Female	Control	B3	0.189689	0.103875	-0.000914573	0.287921	0.26549	0.158328	0.123459
2015	12	30	52	Female	Control	B3	0.323307	-0.0756612	-0.00242868	0.132241	0.0618	-0.108703	-0.160171
2015	12	30	53	Female	Control	B3	0.268796	0.0675255	-0.258679	-0.0114659	0.0349281	-0.0588049	-0.0394188
2015	12	30	53	Female	Control	B3	0.328734	0.0352586	-0.126705	0.0960844	0.240113	0.0974325	-0.0275646
2015	12	30	55	Female	Control	B3	-0.0714769	-0.0530749	-0.246169	-0.260834	-0.0595918	-0.17016	-0.214696
2015	12	30	56	Female	Control	B3	0.159386	0.146449	0.0774086	0.0859024	0.222392	0.11814	-0.0196072
2015	12	30	56	Female	Control	B3	0.00783982	-0.0286298	0.188368	0.137326	-0.0197916	-0.0478058	-0.0663341
2015	12	30	58	Female	Control	B3	0.00512123	-0.0682194	0.0299251	0.273968	0.204797	0.104579	0.0133262
2015	12	30	58	Female	Control	B3	0.310223	0.146664	0.102291	0.0927808	0.263315	0.15727	0.0484449
2015	12	30	59	Female	Control	B3	0.0978753	0.0872966	-0.18773	-0.0822159	0.03743	-0.0429241	-0.117472
2015	12	30	61	Female	Control	B3	0.274211	0.0805197	0.0222821	0.306641	0.338281	0.0837321	0.129159
2015	12	30	62	Female	Control	B3	0.648863	0.248854	0.0780958	0.45355	0.451883	0.293566	0.256599
2015	12	30	62	Female	Control	B3	-0.366583	-0.236054	-0.509375	-0.217826	-0.267243	-0.372912	-0.482809
2015	12	30	63	Female	Control	B3	-0.0196623	0.167585	0.00734662	-0.176648	0.139047	-0.0107593	-0.0272946
2015	12	30	63	Female	Control	B3	-0.0682359	-0.119394	-0.197318	-0.128942	-0.0617096	-0.136413	-0.231229
2015	12	30	64	Female	Control	B3	-0.0709351	-0.182397	-0.193723	-0.130317	-0.00239909	-0.0480762	-0.164494
2015	12	30	64	Female	Control	B3	0.0650972	0.0382644	0.0992729	0.184228	0.210399	0.103213	0.10521
2015	12	30	65	Female	Control	B3	0.378037	0.209281	-0.160765	0.12362	0.220336	0.0382126	-0.0556074
2015	12	30	65	Female	Control	B3	0.330994	0.225369	0.000461508	0.33448	0.305928	0.105672	-0.00338331
2015	12	30	66	Female	Control	B3	0.00421123	0.047487	0.112403	0.063747	0.158881	-0.0174765	-0.0804111
2015	12	30	66	Female	Control	B3	-0.197683	-0.0536834	-0.131853	-0.0476119	-0.00845452	-0.0725937	-0.141048
2015	12	30	67	Female	Control	B3	-0.272248	-0.262766	0.0389786	0.155797	0.00781805	-0.0229739	-0.0786643
2015	12	30	67	Female	Control	B3	0.359947	0.217993	0.151579	0.404288	0.328385	0.223329	0.274234
2015	12	30	68	Female	Control	B3	0.319247	0.113692	0.330405	0.358069	0.432616	0.259437	0.160789
2015	12	30	68	Female	Control	B3	0.160023	0.0701337	0.0858205	0.265738	0.0829548	0.0645341	0.0942014
2015	12	30	69	Female	Control	B3	-0.144521	0.0955439	0.0746967	0.0963672	0.274329	0.215045	-0.00973721
2015	12	30	69	Female	Control	B3	0.559678	0.489155	0.507138	0.69016	0.662024	0.54303	0.492331
2015	12	30	71	Female	Control	B3	-0.0903141	-0.00854976	-0.110879	-0.099213	-0.0369416	-0.25054	-0.238133
2015	12	30	71	Female	Control	B3	-0.683963	-0.203023	-0.066685	-0.131045	-0.322651	-0.316203	-0.284043
2015	12	30	72	Female	Control	B3	0.214381	0.0388946	-0.208029	0.110727	0.0381748	-0.0397017	-0.305258
2015	12	30	73	Female	Control	B3	-0.571989	-0.200216	-0.128992	-0.0642494	-0.0817067	-0.123202	-0.131204
2015	12	30	73	Female	Control	B3	-0.216955	-0.042006	-0.333859	-0.335408	-0.0949032	-0.203692	-0.230142
2015	12	30	74	Female	Control	B3	0.634858	0.26022	0.421214	0.127024	0.49651	0.375402	0.259464
2015	12	30	74	Female	Control	B3	-0.765594	0.0104537	-0.322853	0.00908051	-0.0673026	-0.143932	-0.272996
2015	12	31	42	Female	Control	B3	-0.185543	-0.0570717	0.0159167	0.0135063	0.0177383	-0.0236891	-0.0863827
2015	12	31	42	Female	Control	B3	-0.0339342	-0.0695713	0.0592616	0.0842832	0.0393795	-0.0675005	-0.124179
2015	12	31	46	Female	Control	B3	0.304551	0.15237	-0.0513222	0.0580929	0.292765	0.0835773	0.0271037
2015	12	31	46	Female	Control	B3	0.213165	0.0852589	-0.163851	0.0858655	0.0537645	-0.0304624	-0.0182999
2015	12	31	47	Female	Control	B3	0.18325	0.134187	-0.0602675	-0.0503625	0.242835	0.064441	0.0511627
2015	12	31	48	Female	Control	B3	-0.925638	-0.214813	-0.10736	-0.284858	-0.0992409	-0.173423	-0.185716
2017	3	14	41	Female	Control	B2	-0.0837696	-0.0143083	0.0882164	0.20535	0.0434935	0.0567058	-0.00473961
2017	3	14	42	Female	Control	B2	0.239486	0.0904105	0.16566	0.289747	0.113625	0.166959	0.139738
2017	3	14	42	Female	Control	B2	0.021901	0.0559176	0.12662	0.236173	0.042821	0.0582502	-0.0119405
2017	3	14	44	Female	Control	B2	0.518169	0.0328537	-0.00930647	0.113907	0.0957458	0.212934	0.251946
2017	3	14	46	Female	Control	B2	-0.132089	-0.0525857	-0.0902889	-0.0425888	-0.0926082	-0.0475481	-0.10217
2017	3	14	46	Female	Control	B2	0.154333	0.000214019	-0.104717	-0.162018	0.0194202	0.0465985	0.0985804
2017	3	14	47	Female	Control	B2	-0.359127	-0.113174	-0.225471	-0.159532	-0.213816	-0.156107	-0.211734
2017	3	14	47	Female	Control	B2	0.321816	0.186622	-0.12532	0.116821	-0.0248503	-0.0522512	-0.0461732
2017	3	14	48	Female	Control	B2	-0.099628	0.105229	0.0967688	0.134539	0.149701	0.0857742	0.0224627
2017	3	14	49	Female	Control	B2	0.00126362	0.0601508	0.142923	0.178638	-0.00266466	0.0258824	-0.0556699
2017	3	14	49	Female	Control	B2	-0.17033	-0.0547347	-0.030337	-0.0360114	-0.0528767	0.0640114	-0.026503
2017	3	14	49	Female	Control	B2	-0.126735	0.119901	0.0906772	0.136872	-0.00124884	0.0278911	-0.0577857
2017	3	15	50	Female	Control	B2	0.212977	0.0455374	-0.0901338	0.0744342	-0.0114138	0.0568	-0.0123425
2017	3	15	50	Female	Control	B2	-0.0118369	0.0215776	-0.0933238	-0.134758	-0.0821025	0.012356	-0.0656603
2017	3	15	50	Female	Control	B2	-0.0786095	-0.0392418	0.00711171	-0.0352129	0.0189034	-0.0318113	-0.192097
2017	3	15	50	Female	Control	B2	-0.000875522	-0.114202	-0.150498	-0.180943	-0.12916	-0.0944178	-0.123919
2017	3	15	51	Female	Control	B2	-0.03795	0.233821	-0.0593154	-0.207796	0.125443	0.142689	0.0924329
2017	3	15	51	Female	Control	B2	-0.0675164	0.0563348	-0.0193321	0.0491241	-0.088274	-0.0820477	-0.0248245
2017	3	15	51	Female	Control	B2	0.0318633	-0.0550425	0.0209555	-0.123044	0.0222599	0.00148178	0.103518
2017	3	15	52	Female	Control	B2	0.179113	0.124067	-0.0285843	-0.121257	-0.0800579	-0.0245474	-0.0258605
2017	3	15	52	Female	Control	B2	0.168459	-0.0145654	-0.13116	-0.370831	-0.0379231	-0.0568167	-0.00669642
2017	3	15	53	Female	Control	B2	0.140102	0.0625066	0.04699	0.042837	0.218305	0.142169	0.221454
2017	3	15	54	Female	Control	B2	0.202555	0.16734	-0.0020945	0.0827224	0.071745	0.0251832	0.058052
2017	3	15	54	Female	Control	B2	0.0515801	-0.185197	-0.0635239	0.0813011	-0.116937	-0.0611497	0.0247852
2017	3	15	54	Female	Control	B2	-0.0850072	0.0264552	-0.108987	-0.0465289	-0.0391221	-0.0885714	-0.00242174
2017	3	15	54	Female	Control	B2	0.142311	0.0920232	-0.206416	0.0088795	-0.0442128	0.0545884	-0.00443862
2017	3	15	56	Female	Control	B2	-0.188663	-0.159218	0.0676342	0.0328347	-0.0123072	-0.0112644	-0.0546554
2017	3	15	56	Female	Control	B2	0.031105	-0.0467807	-0.193933	-0.0273068	-0.0343826	-0.0120428	0.041111
2017	3	15	56	Female	Control	B2	0.0436346	-0.0325378	-0.189915	-0.102227	-0.107214	-0.0633006	-0.0253668
2017	3	15	57	Female	Control	B2	0.153547	-0.0630462	-0.0546469	0.058548	0.0779465	-0.024809	0.110862
2017	3	15	57	Female	Control	B2	0.213226	-0.0632554	0.159683	0.35813	0.140578	0.136113	0.219912
2017	3	15	57	Female	Control	B2	0.160504	-0.0507776	0.0601306	0.259456	0.107316	0.046505	0.0856701
2017	3	15	57	Female	Control	B2	0.195726	-0.00321181	0.0183063	0.0921465	0.17339	0.148132	0.241871
2017	3	15	59	Female	Control	B2	0.401394	0.263776	0.147477	0.105814	0.232335	0.269405	0.314613
2017	3	15	59	Female	Control	B2	0.39257	0.122961	0.378726	0.413284	0.399903	0.287975	0.378478
2017	3	15	59	Female	Control	B2	0.1524	-0.177576	-0.0492513	0.211044	0.0967129	0.0663265	0.14368
2017	3	15	59	Female	Control	B2	0.0702671	-0.0126524	-0.165728	0.159533	0.0247544	-0.00487578	-0.00661609
2017	3	16	60	Female	Control	B2	0.232561	0.0600523	0.113578	0.126916	0.118444	0.179423	0.159794
2017	3	16	60	Female	Control	B2	0.027772	0.299092	0.293831	0.31147	0.0998292	0.158484	0.0980126
2017	3	16	60	Female	Control	B2	-0.035068	0.243104	0.159683	0.395748	0.263714	0.205837	0.328005
2017	3	16	60	Female	Control	B2	-0.00766797	0.07257	-0.0400364	-0.163088	-0.0546342	-0.0109607	0.0466549
2017	3	16	61	Female	Control	B2	-0.288534	-0.193483	-0.283125	-0.225772	-0.264805	-0.281845	-0.27878
2017	3	16	61	Female	Control	B2	0.310199	0.140489	0.139373	0.24804	0.322487	0.248176	0.356305
2017	3	16	61	Female	Control	B2	0.253921	0.363321	0.117777	0.16241	0.347889	0.356993	0.399046
2017	3	16	61	Female	Control	B2	0.388465	0.30631	0.48558	0.358882	0.458432	0.362466	0.511977
2017	3	16	61	Female	Control	B2	0.148509	0.103237	0.0642791	-0.0057817	-0.0339625	-0.0123473	-0.108934
2017	3	16	62	Female	Control	B2	0.0343185	0.273267	0.259875	0.468849	0.211456	0.140119	0.176498
2017	3	16	63	Female	Control	B2	-0.00251245	-0.0814694	-0.278436	-0.0141881	-0.196943	-0.0922966	-0.139741
2017	3	16	63	Female	Control	B2	0.43075	0.166586	0.422243	0.355001	0.30385	0.215344	0.313624
2017	3	16	64	Female	Control	B2	0.142384	0.0498322	-0.087275	-0.168295	-0.0790645	-0.0733656	-0.0753708
2017	3	16	65	Female	Control	B2	0.230348	0.0942674	0.122791	0.0719478	0.0794463	0.0123844	0.0671331
2017	3	16	65	Female	Control	B2	0.0900921	0.122108	0.186406	0.170517	-0.0119687	-0.0579823	0.0108187
2017	3	16	66	Female	Control	B2	-0.238284	-0.0451219	0.0521041	-0.261429	-0.239485	-0.185583	-0.119552
2017	3	16	66	Female	Control	B2	0.43765	0.0563348	0.167806	0.14256	0.323831	0.253585	0.272599
2017	3	16	66	Female	Control	B2	0.144728	-0.0245219	0.0276266	-0.292513	-0.155909	-0.241572	-0.185007
2017	3	16	67	Female	Control	B2	-0.341548	0.0144632	-0.240004	0.00863916	-0.246812	-0.289638	-0.356541
2017	3	16	67	Female	Control	B2	-0.0543833	0.0147911	0.00162398	-0.0731226	0.00242593	-0.0272887	0.0155497
2017	3	16	67	Female	Control	B2	-0.13723	-0.0745426	-0.078206	-0.474783	-0.0974506	-0.175435	-0.179253
2017	3	16	67	Female	Control	B2	0.00931756	-0.199848	0.0370983	0.0781374	0.062087	0.020266	0.0607268
2017	3	16	69	Female	Control	B2	0.00136522	-0.0564306	0.150783	-0.000839433	0.039181	-0.00616052	0.0347186
2017	3	16	69	Female	Control	B2	-0.260542	-0.154127	0.0181855	-0.170287	-0.108047	-0.106614	-0.106032
2017	3	17	70	Female	Control	B2	-0.101942	-0.0776406	-0.14872	0.0441682	-0.00465629	-0.104937	-0.129037
2017	3	17	70	Female	Control	B2	0.0287269	0.024515	0.136668	-0.105185	0.00722518	-0.020713	-0.0831059
2017	3	17	70	Female	Control	B2	0.165614	-0.034663	0.245262	0.0535908	0.214645	0.163142	0.175014
2017	3	17	71	Female	Control	B2	-0.219639	-0.112207	-0.134667	-0.357222	-0.210186	-0.243864	-0.275942
2017	3	17	72	Female	Control	B2	0.0805468	-0.123506	0.0456311	-0.0283526	-0.022533	-0.0550371	-0.0276471
2017	3	17	73	Female	Control	B2	0.154333	-0.0141447	0.0100145	-0.149037	0.169134	0.150277	0.172349
2017	3	17	77	Female	Control	B2	-0.183812	0.0334821	-0.00616444	0.072467	-0.0451108	-0.112394	-0.106561
2017	3	17	80	Female	Control	B2	0.0910022	-0.0484205	-0.220629	-0.164697	0.0549471	-0.0214744	-0.0024311
2015	12	29	43	Female	PD	B3	-0.44474	-0.262145	-0.500911	-0.258338	-0.479658	-0.352975	-0.253317
2015	12	29	46	Female	PD	B3	-0.0273515	-0.323594	-0.248067	-0.341999	-0.430165	-0.244274	-0.283059
2015	12	29	48	Female	PD	B3	-0.161337	-0.235844	-0.382187	-0.340746	-0.47199	-0.407492	-0.420201
2015	12	29	50	Female	PD	B3	0.226246	-0.297711	-0.333403	-0.314755	-0.300753	-0.0953438	-0.119308
2015	12	29	51	Female	PD	B3	-0.371265	-0.20996	-0.602325	-0.580116	-0.396071	-0.407492	-0.357949
2015	12	29	52	Female	PD	B3	-0.110194	-0.11867	-0.297054	-0.13615	-0.243103	-0.106527	-0.0190702
2015	12	29	52	Female	PD	B3	0.0165875	-0.238057	-0.301724	-0.364974	-0.334247	-0.222021	-0.187077
2015	12	29	55	Female	PD	B3	-0.0196117	-0.230223	-0.397306	-0.337496	-0.265803	-0.343125	-0.356728
2015	12	29	55	Female	PD	B3	-0.0662381	-0.0916414	-0.2146	-0.129884	-0.142827	-0.255194	-0.20082
2015	12	29	58	Female	PD	B3	0.442614	-0.0344875	-0.316307	0.076074	-0.0382138	0.0942905	0.237917
2015	12	29	58	Female	PD	B3	-0.109697	-0.0467419	-0.0540111	-0.080228	-0.144447	-0.129534	-0.0950168
2015	12	29	59	Female	PD	B3	0.281993	-0.00532047	-0.0442212	-0.224638	-0.0483577	-0.0543975	0.0274544
2015	12	29	59	Female	PD	B3	0.0206545	0.0035824	-0.0208712	0.0565806	-0.128258	-0.0413023	0.131658
2015	12	29	60	Female	PD	B3	0.0306584	-0.221174	-0.287731	-0.147597	-0.201745	-0.107429	-0.00977014
2015	12	29	61	Female	PD	B3	-0.104021	-0.343364	-0.526722	-0.502564	-0.314975	-0.319193	-0.260012
2015	12	29	61	Female	PD	B3	-0.33599	-0.178067	-0.414329	-0.0732233	-0.24556	-0.226572	-0.185132
2015	12	29	62	Female	PD	B3	0.0670316	-0.0840365	-0.10848	-0.154254	-0.307308	-0.191699	-0.10603
2015	12	29	63	Female	PD	B3	-0.322807	-0.276004	-0.382815	-0.0832794	-0.29162	-0.249582	-0.240373
2015	12	29	64	Female	PD	B3	-0.00278262	-0.220694	-0.505778	-0.0604279	-0.197656	-0.199452	-0.156965
2015	12	29	64	Female	PD	B3	0.0257762	-0.0803703	0.0355853	0.101385	-0.0906534	-0.124645	-0.0608183
2015	12	29	66	Female	PD	B3	0.116522	-0.181592	-0.297356	-0.302713	-0.293528	-0.21688	-0.117717
2015	12	29	66	Female	PD	B3	0.00757969	-0.128852	-0.233586	-0.302301	-0.331371	-0.116496	0.001736
2015	12	29	67	Female	PD	B3	-0.131081	-0.076304	-0.4917	-0.326527	-0.19846	-0.195779	-0.09904
2015	12	29	68	Female	PD	B3	-0.302978	-0.300047	-0.215259	-0.228085	-0.341251	-0.208122	-0.167334
2015	12	29	68	Female	PD	B3	-0.620482	-0.272776	-0.281431	-0.299824	-0.196769	-0.200734	-0.0617659
2015	12	29	69	Female	PD	B3	0.233633	-0.00535704	0.103224	0.025268	-0.00839771	0.013557	0.095284
2015	12	29	69	Female	PD	B3	0.0750598	-0.143329	0.0170006	-0.0417313	-0.112263	0.017127	0.0776614
2015	12	29	70	Female	PD	B3	-0.0549243	-0.246607	-0.234968	-0.126935	-0.287758	-0.155012	-0.0991213
2015	12	29	70	Female	PD	B3	0.44815	0.144149	0.0539203	0.19072	0.135261	0.169246	0.274887
2015	12	29	71	Female	PD	B3	0.278552	0.078964	-0.0668431	0.0379029	-0.173045	-0.058904	0.0322108
2015	12	29	71	Female	PD	B3	-0.171241	-0.121384	-0.195319	-0.0541688	-0.143017	-0.122859	-0.00644475
2015	12	29	72	Female	PD	B3	0.238005	-0.0818287	-0.162532	0.047555	-0.0202073	-0.0499047	0.0947565
2015	12	29	72	Female	PD	B3	-0.173537	-0.340862	-0.308963	-0.22631	-0.427846	-0.190482	-0.226821
2015	12	29	73	Female	PD	B3	0.13501	0.00975348	-0.425096	-0.116172	-0.201153	-0.161151	-0.0398885
2015	12	29	74	Female	PD	B3	-0.0838985	-0.261452	-0.219636	-0.153979	-0.324811	-0.406096	-0.249638
2015	12	29	74	Female	PD	B3	0.317032	-0.0762395	-0.201962	-0.0613727	-0.151606	-0.0987707	0.0213444
2015	12	29	75	Female	PD	B3	0.251405	-0.0553335	-0.169935	-0.209162	-0.329251	-0.0763437	0.048472
2015	12	29	76	Female	PD	B3	-0.417663	-0.0423198	-0.420142	-0.235348	-0.30422	-0.177362	-0.0617659
2015	12	30	77	Female	PD	B3	0.0984256	-0.00476899	-0.21845	0.0912131	-0.0169323	0.0875009	0.11889
2015	12	30	77	Female	PD	B3	-0.0303801	-0.220832	-0.029115	-0.00193388	-0.0922959	-0.0431205	0.0388888
2015	12	30	78	Female	PD	B3	0.16414	0.192879	0.00951235	0.334034	0.0429606	0.172194	0.239102
2015	12	30	78	Female	PD	B3	0.47135	0.127436	0.149742	0.167052	0.0398089	0.183836	0.294705
2015	12	30	79	Female	PD	B3	-0.00198161	-0.0234653	-0.0875742	-0.208861	-0.0188176	-0.0334718	0.124022
2015	12	30	79	Female	PD	B3	-0.161195	-0.328329	-0.164295	-0.167844	-0.294459	-0.288004	-0.216325
2015	12	30	80	Female	PD	B3	0.64042	-0.0175092	0.108697	0.276498	0.114868	0.168751	0.302445
2015	12	30	81	Female	PD	B3	0.193683	-0.0393589	-0.112079	-0.00549284	-0.158317	-0.0046286	0.0406785
2015	12	30	82	Female	PD	B3	0.636614	0.0912741	-0.000409232	0.0799179	0.0265098	0.0815671	0.0922722
2015	12	30	88	Female	PD	B3	0.0114383	0.000765979	0.168193	0.405293	-0.00538334	0.0180648	0.137171
2017	3	13	43	Female	PD	B2	0.0278675	-0.0491035	0.0502004	-0.0245733	-0.0720142	-0.0326626	-0.0498217
2017	3	13	43	Female	PD	B2	0.0219979	-0.00378161	-0.111097	0.15749	-0.0581515	-0.0182263	-0.064687
2017	3	13	43	Female	PD	B2	0.154619	-0.0945658	-0.186805	-0.379264	-0.0762588	-0.013698	-0.0605695
2017	3	13	46	Female	PD	B2	0.390003	0.186887	0.0779683	0.311709	0.218315	0.239181	0.218437
2017	3	13	47	Female	PD	B2	0.125771	0.115123	0.00425178	-0.097443	0.0659832	0.0987946	0.0369126
2017	3	13	48	Female	PD	B2	0.11916	-0.0863792	-0.347374	-0.280185	-0.0406671	-0.0499827	-0.109239
2017	3	13	48	Female	PD	B2	0.229928	-0.0855524	-0.213567	-0.0457108	-0.0173021	0.0165748	-0.0256383
2017	3	14	52	Female	PD	B2	-0.411038	0.38366	-0.0593154	0.0329484	-0.559132	-0.459153	-0.541852
2017	3	14	52	Female	PD	B2	0.223702	-0.0691008	-0.0183453	0.0149637	0.035269	0.062279	0.0571758
2017	3	14	53	Female	PD	B2	0.175523	0.131563	0.100133	0.0475883	0.194949	0.238892	0.233925
2017	3	14	54	Female	PD	B2	0.169563	0.201432	0.111878	-0.108478	0.117003	0.111433	0.158006
2017	3	14	54	Female	PD	B2	0.239309	-0.0196925	0.137999	0.0992292	0.227754	0.198652	0.257491
2017	3	14	56	Female	PD	B2	0.529937	0.210535	0.133715	0.15303	0.320135	0.187152	0.323758
2017	3	14	56	Female	PD	B2	0.251929	0.197619	0.122839	0.0834313	0.117048	0.157154	0.163741
2017	3	14	56	Female	PD	B2	-0.00487639	0.0680316	-0.080702	0.282642	-0.00939963	0.00288956	-0.0255445
2017	3	14	56	Female	PD	B2	0.0608912	0.0304785	-0.109149	-0.0488554	0.0851443	0.0902284	0.0969679
2017	3	14	57	Female	PD	B2	0.0161461	-0.119469	-0.06623	-0.0312418	0.056832	0.121628	0.134252
2017	3	14	59	Female	PD	B2	0.13468	0.10354	0.187553	0.122592	0.181928	0.161728	0.126042
2017	3	15	60	Female	PD	B2	0.123169	0.168031	-0.208041	0.0236429	-0.0406857	-0.111889	0.0160568
2017	3	15	61	Female	PD	B2	-0.67341	-0.254679	-0.69538	-0.413146	-0.537072	-0.530328	-0.504427
2017	3	15	62	Female	PD	B2	-0.179939	0.100519	0.0254935	-0.0528531	-0.0542037	-0.0975865	-0.0750388
2017	3	15	62	Female	PD	B2	-0.0755669	-0.182297	-0.150053	-0.232212	-0.158357	-0.229151	-0.283134
2017	3	15	63	Female	PD	B2	-0.165977	-0.208495	-0.176942	-0.0252225	-0.288992	-0.227649	-0.295288
2017	3	15	63	Female	PD	B2	-0.109875	-0.161016	-0.112237	-0.46969	-0.300252	-0.186007	-0.129658
2017	3	15	63	Female	PD	B2	-0.027077	-0.0645913	-0.0502402	-0.0580076	-0.0428134	-0.0828697	-0.13604
2017	3	15	64	Female	PD	B2	0.0453822	-0.0285355	0.187307	0.174802	-0.00901171	0.00181877	0.0177397
2017	3	15	64	Female	PD	B2	-0.0248051	0.113211	0.0573796	0.0476982	0.121607	0.0550843	0.120858
2017	3	15	65	Female	PD	B2	-0.206162	-0.164569	0.0162482	-0.2341	-0.094461	-0.119556	-0.0293615
2017	3	15	67	Female	PD	B2	0.193317	-0.203771	0.08398	0.124161	0.165304	0.0608111	0.113769
2017	3	15	67	Female	PD	B2	0.26458	-0.0767223	-0.125068	-0.187125	0.039705	-0.00891074	0.0640562
2017	3	15	68	Female	PD	B2	-0.63526	-0.243486	-0.0472802	1.97108e-05	-0.192266	-0.133259	-0.115581
2017	3	15	68	Female	PD	B2	-0.628709	-0.300004	-0.182948	-0.151811	-0.29067	-0.376626	-0.382808
2017	3	15	68	Female	PD	B2	0.27601	-0.0661946	0.142333	0.254366	0.133877	0.0725276	0.0976002
2017	3	15	68	Female	PD	B2	0.0246057	-0.0655105	0.0546666	-0.144738	-0.156974	-0.20762	-0.256126
2017	3	15	69	Female	PD	B2	-0.199174	-0.216945	0.0621006	-0.134089	-0.0830007	-0.111165	-0.0796541
2017	3	16	70	Female	PD	B2	-0.274121	-0.415497	-0.324043	-0.296378	-0.465963	-0.2633	-0.434392
2017	3	16	70	Female	PD	B2	-0.157254	-0.286852	-0.028517	-0.184492	-0.109532	-0.153015	-0.155788
2017	3	16	71	Female	PD	B2	0.0137831	-0.0674868	-0.0763246	-0.134925	-0.137721	-0.120006	-0.108803
2017	3	16	72	Female	PD	B2	-0.373096	-0.384496	0.0145459	-0.191295	-0.0828576	-0.0612658	-0.0809923
2017	3	16	73	Female	PD	B2	-0.457848	-0.0630723	0.0813242	-0.0629404	-0.21617	-0.125456	-0.176778
2017	3	16	73	Female	PD	B2	0.00591287	-0.194756	-0.04721	-0.134925	-0.0309522	0.0323128	-0.0908034
2017	3	16	73	Female	PD	B2	-0.26709	-0.23211	-0.136561	-0.242377	-0.132674	-0.11135	-0.264858
2017	3	16	73	Female	PD	B2	-0.383568	-0.0943691	-0.0998543	0.0305549	-0.105586	-0.101875	-0.1691
2017	3	16	73	Female	PD	B2	-0.105045	-0.129314	-0.139851	-0.0609606	0.134335	0.0796037	0.105946
2017	3	16	73	Female	PD	B2	0.278915	0.035841	0.0807493	-0.0473486	0.0833647	0.103461	0.0684905
2017	3	16	73	Female	PD	B2	-0.269358	-0.102394	-0.23424	-0.264349	-0.330625	-0.335082	-0.474375
2017	3	16	73	Female	PD	B2	-0.0193368	-0.249388	-0.0798684	-0.243879	-0.0144047	0.0602622	0.0147183
2017	3	16	73	Female	PD	B2	-0.00642505	-0.124168	-0.0573701	-0.266156	-0.0732513	-0.127248	-0.0895605
2017	3	16	74	Female	PD	B2	-0.0365066	-0.227543	-0.165174	-0.311436	-0.122138	-0.0508594	-0.0855527
2017	3	16	74	Female	PD	B2	-0.354032	-0.144655	-0.237929	-0.16184	-0.229922	-0.172725	-0.232182
2017	3	16	74	Female	PD	B2	-0.239344	-0.321647	-0.180937	-0.302979	-0.165995	-0.09039	-0.209181
2017	3	16	75	Female	PD	B2	-0.23198	-0.278915	-0.196005	-0.393289	-0.431625	-0.397871	-0.51528
2017	3	16	75	Female	PD	B2	-0.251902	-0.221138	-0.176942	-0.639681	-0.260402	-0.191053	-0.28802
2017	3	16	75	Female	PD	B2	-0.012256	-0.0909547	-0.0919983	-0.0613841	-0.241335	-0.139914	-0.118573
2017	3	16	75	Female	PD	B2	-0.185215	-0.462375	-0.147038	-0.533875	-0.286178	-0.188113	-0.372132
2017	3	16	75	Female	PD	B2	0.0283452	-0.403711	0.122459	-0.333594	0.116474	0.0765466	-0.0660285
2017	3	16	75	Female	PD	B2	-0.0650235	-0.0467807	-0.318499	-0.368246	0.000921011	-0.116041	-0.132913
2017	3	16	75	Female	PD	B2	-0.290519	-0.363371	-0.188357	-0.298811	-0.0703736	-0.113035	-0.244279
2017	3	16	76	Female	PD	B2	0.0198614	-0.165428	-0.00374332	-0.229292	0.0184183	0.00525147	-0.0843473
2017	3	16	76	Female	PD	B2	-0.477286	-0.289486	-0.26536	-0.504694	-0.383235	-0.245258	-0.253415
2017	3	16	77	Female	PD	B2	-0.373819	-0.286152	-0.118481	-0.260311	-0.345888	-0.176972	-0.387894
2017	3	16	78	Female	PD	B2	-0.147556	-0.165958	0.0898585	-0.160418	-0.00926166	0.0783536	-0.0518253
2017	3	16	80	Female	PD	B2	0.130324	-0.17812	-0.087198	-0.228669	-0.0746622	-0.0964925	-0.148476
2017	3	16	82	Female	PD	B2	-0.129884	-0.22095	-0.357728	-0.240666	-0.201308	-0.0983364	-0.271867
2017	3	16	84	Female	PD	B2	-0.0832755	-0.268386	0.0128368	-0.450243	-0.141574	-0.151169	-0.224335
2017	3	16	84	Female	PD	B2	-0.955644	-0.638073	-0.142729	-0.259865	-0.313372	-0.2074	-0.432813
2015	12	7	61	Male	Control	B1	-0.14627	-0.273837	-0.0958839	-0.395147	-0.333087	-0.35937	-0.374488
2015	12	7	63	Male	Control	B1	0.171574	-0.32124	-0.0352314	0.490509	0.0312063	0.0433492	-0.0229687
2015	12	7	64	Male	Control	B1	0.509887	0.10133	0.0443768	-0.595041	0.00708384	-0.0381096	-0.0229892
2015	12	7	65	Male	Control	B1	-0.193663	-0.00164462	0.0910072	0.132019	0.13144	0.0551931	0.119775
2015	12	7	66	Male	Control	B1	0.592308	0.319481	0.136549	0.541824	0.356011	0.426657	0.526919
2015	12	7	67	Male	Control	B1	0.209063	-0.108417	0.0485012	-0.766418	-0.00154089	-0.253468	-0.117696
2015	12	7	69	Male	Control	B1	-0.103121	-0.224543	-0.320269	-0.433785	-0.289867	-0.219619	-0.4378
2015	12	7	70	Male	Control	B1	-0.628789	-0.231043	0.311423	0.228606	-0.0592844	0.227928	0.0669348
2015	12	7	71	Male	Control	B1	-0.0091134	-0.0385949	-0.233325	0.0454091	-0.29009	-0.190728	-0.154099
2015	12	7	72	Male	Control	B1	-0.657337	-0.382336	-0.189732	-0.894109	-0.256547	-0.325293	-0.588183
2015	12	7	73	Male	Control	B1	0.468546	0.017693	0.264351	0.0988133	0.237184	0.276754	0.306532
2015	12	7	74	Male	Control	B1	0.685807	0.33035	0.459778	-0.00429903	0.43789	0.50277	0.526415
2015	12	7	75	Male	Control	B1	0.123705	-0.204815	0.0145592	-0.556506	-0.140664	-0.210852	-0.278208
2015	12	7	79	Male	Control	B1	0.463849	0.200756	0.39466	0.586074	0.247947	0.438292	0.440937
2015	12	7	80	Male	Control	B1	-0.887975	0.271648	-0.573337	-0.273499	-0.030493	-0.0560185	0.0799119
2015	12	29	41	Male	Control	B3	0.0515453	-0.193326	0.0705404	-0.234896	-0.0778833	-0.115467	0.0855762
2015	12	31	41	Male	Control	B3	0.263487	0.300317	0.16986	0.165582	0.073548	0.132062	0.30002
2015	12	31	42	Male	Control	B3	0.482767	0.113279	0.254596	0.202928	0.082533	0.268872	0.331775
2015	12	31	42	Male	Control	B3	-0.288438	-0.159045	-0.169345	-0.258013	-0.152286	-0.0102654	0.0405548
2015	12	31	43	Male	Control	B3	0.211735	0.0982022	0.164971	0.0493625	-0.065369	0.0157726	0.12716
2015	12	31	43	Male	Control	B3	-0.237714	-0.125438	-0.168505	0.0341533	-0.301331	-0.128023	-0.068634
2015	12	31	44	Male	Control	B3	-0.449008	-0.0494535	0.223469	-0.0687582	-0.13824	-0.0469506	-0.0156273
2015	12	31	44	Male	Control	B3	-0.289572	0.105432	0.189692	0.085286	-0.0170691	0.0999249	0.15335
2015	12	31	45	Male	Control	B3	-0.217048	-0.0151074	0.00757327	-0.164861	-0.135679	-0.0888252	-0.0226047
2015	12	31	45	Male	Control	B3	0.187814	0.0607949	-0.0638664	-0.590736	-0.125128	-0.0363612	0.08229
2015	12	31	46	Male	Control	B3	0.569746	0.130384	0.438486	0.246396	0.225208	0.304908	0.343788
2015	12	31	47	Male	Control	B3	0.0165945	0.133826	-0.0121138	-0.152655	-0.035213	0.0430348	0.100344
2015	12	31	47	Male	Control	B3	0.159278	0.0115972	-0.0245068	-0.594755	-0.185888	-0.0393615	-0.0357357
2015	12	31	48	Male	Control	B3	-0.180655	-0.0860852	-0.13656	-0.0674823	-0.293972	-0.252904	-0.172342
2015	12	31	49	Male	Control	B3	0.18325	0.0269171	-0.16651	0.122499	0.0694123	0.0867641	0.137287
2015	12	31	49	Male	Control	B3	-0.0857649	-0.137288	-0.437144	-0.394532	-0.395434	-0.369954	-0.43929
2015	12	31	50	Male	Control	B3	0.419811	0.172984	0.294818	0.236535	0.20186	0.216191	0.401414
2015	12	31	50	Male	Control	B3	0.0779823	-0.0511998	-0.0553094	-0.0784105	-0.118961	-0.0645617	-0.0415068
2015	12	31	52	Male	Control	B3	0.0663793	-0.173082	0.00946192	0.00254755	-0.173671	-0.0649543	0.104877
2015	12	31	53	Male	Control	B3	0.0821039	-0.00616055	0.0473367	0.183943	-0.0464075	0.13078	0.170532
2015	12	31	53	Male	Control	B3	0.100529	-0.0483543	-0.295032	-0.614898	-0.400102	-0.258524	-0.201865
2015	12	31	54	Male	Control	B3	0.305129	-0.065111	0.260383	0.40124	0.00696592	0.0415232	-0.00187375
2015	12	31	55	Male	Control	B3	0.225306	0.314022	0.0510669	0.23854	0.021349	0.0917114	0.142289
2015	12	31	56	Male	Control	B3	-0.243804	0.00509364	-0.286921	-0.28424	-0.351849	-0.304747	-0.314177
2015	12	31	56	Male	Control	B3	0.103066	0.145262	0.277312	0.369603	0.135851	0.185543	0.236185
2015	12	31	57	Male	Control	B3	-0.50306	-0.0571028	-0.196584	-0.153568	-0.404158	-0.296437	-0.196057
2015	12	31	58	Male	Control	B3	0.147192	-0.294005	0.0790625	-0.491084	-0.131012	-0.0532137	-0.1483
2015	12	31	59	Male	Control	B3	-0.000867806	0.0552809	0.161787	-0.0871044	-0.0371536	0.0879577	0.231587
2015	12	31	59	Male	Control	B3	0.123282	-0.179551	-0.090966	-0.033199	-0.223089	-0.14232	-0.00739405
2015	12	31	60	Male	Control	B3	0.0202269	0.0930138	0.0894961	0.130743	0.188168	0.174213	0.210849
2015	12	31	61	Male	Control	B3	-0.0773236	0.0623103	0.0419764	-0.0992694	-0.0776588	-0.0118846	0.0256709
2015	12	31	63	Male	Control	B3	0.321006	-0.000852235	0.229587	0.0652182	0.104079	0.183684	0.228849
2015	12	31	64	Male	Control	B3	0.135401	0.0325476	0.0284438	0.0453354	-0.0818339	0.0356833	0.138162
2015	12	31	65	Male	Control	B3	0.0492839	-0.113689	-0.27644	-0.108808	-0.218454	-0.105623	-0.00970195
2015	12	31	65	Male	Control	B3	-0.246366	0.0479161	0.0715815	-0.10955	-0.171098	0.0641223	0.133349
2015	12	31	66	Male	Control	B3	0.0252068	0.0955173	-0.106562	-0.389469	-0.153634	-0.0459538	0.0642008
2015	12	31	66	Male	Control	B3	0.35731	0.102145	0.304492	0.279785	0.185076	0.293138	0.389785
2015	12	31	67	Male	Control	B3	-0.564808	-0.187587	-0.0182661	-0.0816503	-0.17122	-0.162423	-0.053885
2015	12	31	67	Male	Control	B3	-0.382976	-0.00282496	0.0365739	-0.284363	-0.152305	-0.00358282	0.0606317
2015	12	31	68	Male	Control	B3	-0.0317333	0.0062247	-0.186465	-0.16533	-0.307979	-0.156716	-0.182557
2015	12	31	68	Male	Control	B3	-0.458958	0.037556	-0.0814381	0.297184	-0.0487367	-0.0715215	0.0213039
2015	12	31	69	Male	Control	B3	-0.343945	-0.0344	-0.108229	-0.289831	-0.296683	-0.177533	-0.127426
2015	12	31	69	Male	Control	B3	0.24581	0.0364536	0.202302	0.281835	0.144789	0.240142	0.382094
2015	12	31	70	Male	Control	B3	0.359736	0.184928	0.448133	0.00152583	0.129313	0.272472	0.327669
2015	12	31	71	Male	Control	B3	-0.363022	0.152869	0.279099	0.329001	0.213447	0.191693	0.243988
2015	12	31	71	Male	Control	B3	0.0466737	-0.100836	0.231104	-0.219982	-0.193476	-0.0588793	-0.0451648
2015	12	31	72	Male	Control	B3	-0.0676783	-0.273247	0.0966555	0.13136	-0.0792218	-0.0887023	-0.0498554
2015	12	31	72	Male	Control	B3	-0.129837	-0.00580095	-0.0830773	-0.473745	-0.122589	-0.0707762	-0.0710127
2015	12	31	73	Male	Control	B3	-0.461482	0.087562	-0.0900638	-0.0132349	-0.268314	-0.247975	-0.0428923
2015	12	31	73	Male	Control	B3	0.354999	0.403091	0.418295	0.358786	0.287363	0.383444	0.517279
2015	12	31	74	Male	Control	B3	0.547353	0.110073	0.569273	0.434872	0.283891	0.424508	0.507942
2015	12	31	75	Male	Control	B3	-0.0780208	-0.0836967	0.101643	-0.0647183	-0.199239	-0.0768641	0.0512868
2015	12	31	75	Male	Control	B3	0.596906	0.40894	0.637848	0.590146	0.521491	0.507928	0.65328
2015	12	31	78	Male	Control	B3	0.199571	0.0580348	0.328074	0.206612	0.0976116	0.0394632	0.130845
2015	12	31	78	Male	Control	B3	0.216542	0.106479	0.282382	0.186247	0.119589	0.333375	0.339661
2015	12	31	79	Male	Control	B3	0.0137795	0.249818	0.149292	0.0877567	0.0781268	0.233878	0.309609
2015	12	31	79	Male	Control	B3	-0.825205	-0.208991	0.273065	0.144712	0.0682519	0.0902281	0.102732
2015	12	31	80	Male	Control	B3	-0.684852	0.288502	0.178021	-0.100966	-0.0518207	0.245755	0.321283
2015	12	31	82	Male	Control	B3	-0.0539305	0.0559051	0.304868	0.0133196	0.0568961	0.105453	0.124725
2015	12	31	82	Male	Control	B3	0.331459	0.0880078	0.404729	0.0723913	0.117425	0.174795	0.183852
2015	12	31	84	Male	Control	B3	0.100529	0.182372	0.185022	-0.210608	0.0768285	0.0577696	0.0690772
2015	12	31	87	Male	Control	B3	-0.177134	0.187114	0.193201	-0.127158	0.0185287	0.0221049	0.0907367
2015	12	31	92	Male	Control	B3	0.155218	0.13105	0.200733	-0.0554353	-0.0154437	0.0260043	0.0432438
2017	3	14	41	Male	Control	B2	-0.297539	-0.0818241	0.0104452	0.0890611	-0.0800883	-0.0841904	-0.181509
2017	3	14	43	Male	Control	B2	-0.0367284	0.000146218	0.0832526	0.124806	0.15607	0.198895	0.156366
2017	3	14	43	Male	Control	B2	0.215466	0.100931	0.0148503	0.104659	0.0412505	0.127628	0.0216754
2017	3	14	43	Male	Control	B2	-0.583081	-0.0149396	-0.0622861	-0.24474	0.00324765	0.0640872	0.0448791
2017	3	14	46	Male	Control	B2	0.0103139	0.0747454	0.0910349	0.0254969	0.0524112	0.0868168	0.0549222
2017	3	14	47	Male	Control	B2	0.00530926	0.195635	0.0273901	0.123885	0.0468705	0.110922	0.0948896
2017	3	14	47	Male	Control	B2	0.387631	0.0768152	0.262739	0.293319	0.20713	0.362788	0.40499
2017	3	14	48	Male	Control	B2	0.154976	0.0541049	0.147925	0.11579	0.172812	0.17375	0.175483
2017	3	14	48	Male	Control	B2	-0.367122	0.177314	-0.0912205	-0.00627903	-0.254781	-0.173214	-0.294453
2017	3	14	49	Male	Control	B2	-0.224909	0.0390766	0.0761748	-0.0134286	0.0775161	0.117143	0.078583
2017	3	14	49	Male	Control	B2	0.11095	0.255205	-0.0054622	0.070595	0.173944	0.151392	0.245461
2017	3	15	50	Male	Control	B2	-0.15828	-0.245113	-0.202583	-0.210973	-0.213899	-0.0870982	-0.185399
2017	3	15	50	Male	Control	B2	-0.336211	-0.161639	-0.00552599	-0.0764728	-0.159513	-0.141443	-0.160012
2017	3	15	50	Male	Control	B2	0.215155	0.0874444	0.0877534	0.241409	0.215581	0.175206	0.283503
2017	3	15	50	Male	Control	B2	-0.120773	-0.363476	-0.235538	-0.357501	-0.278546	-0.185219	-0.217117
2017	3	15	51	Male	Control	B2	0.0767204	-0.0608298	-0.0821457	-0.146968	-0.00733467	0.0571281	-0.00179046
2017	3	15	52	Male	Control	B2	-0.32876	-0.0624192	-0.0598934	-0.099751	-0.17787	-0.161778	-0.157504
2017	3	15	53	Male	Control	B2	-0.166575	-0.0848922	0.0548332	-0.166493	-0.103803	-0.104503	-0.106186
2017	3	15	54	Male	Control	B2	-0.103232	-0.0178275	-0.0522248	-0.0388181	0.026028	0.0501571	0.146343
2017	3	15	55	Male	Control	B2	0.135054	-0.0644077	0.0300434	0.0735035	0.0644798	0.0386731	0.0313418
2017	3	15	55	Male	Control	B2	-0.2151	-0.184885	-0.290194	-0.142009	-0.174047	-0.191907	-0.192409
2017	3	16	60	Male	Control	B2	0.200633	-0.00682562	0.297021	0.332499	0.115653	0.122586	0.159078
2017	3	16	61	Male	Control	B2	-0.13863	-0.143773	0.0416433	-0.0382821	-0.174539	-0.197668	-0.189757
2017	3	16	61	Male	Control	B2	-0.143425	-0.0120243	-0.0169021	-0.143371	-0.206192	-0.183434	-0.145545
2017	3	16	61	Male	Control	B2	-0.260542	-0.178257	-0.295884	-0.443723	-0.140943	-0.19737	-0.144745
2017	3	16	61	Male	Control	B2	-0.247555	0.200122	0.173546	-0.00827408	-0.18979	-0.17801	-0.164366
2017	3	16	63	Male	Control	B2	-0.0189108	0.0698642	0.00847287	-0.241093	0.00627788	-0.0451344	-0.0190489
2017	3	16	64	Male	Control	B2	0.0964227	0.100734	-0.165267	-0.049817	-0.225573	-0.250791	-0.18829
2017	3	16	65	Male	Control	B2	-0.0142523	-0.0238048	0.130369	0.0725707	0.0807307	0.0560774	0.0831567
2017	3	16	66	Male	Control	B2	-0.159014	-0.13808	-0.221572	-0.123858	-0.268	-0.398749	-0.340726
2017	3	16	67	Male	Control	B2	0.0847592	-0.0102613	0.0322128	-0.0487182	0.0556531	0.0574018	0.0957079
2017	3	16	68	Male	Control	B2	-0.487185	-0.416204	0.0187289	-0.289398	-0.105027	-0.0818945	-0.201675
2017	3	16	69	Male	Control	B2	-1.02753	-0.535385	-0.454805	-0.332802	-0.464608	-0.534863	-0.831827
2017	3	16	72	Male	Control	B2	-0.289923	-0.205001	-0.275575	-0.272539	-0.252074	-0.198797	-0.390116
2017	3	16	74	Male	Control	B2	-0.270117	-0.235752	-0.288111	-0.298323	-0.271172	-0.241912	-0.315739
2017	3	16	81	Male	Control	B2	0.0123988	0.00219813	0.0502004	0.0192077	-0.0585376	0.017163	-0.160604
2015	12	30	42	Male	PD	B3	-0.38127	0.00429641	-0.25294	-0.117886	-0.253025	-0.0816578	-0.0751785
2015	12	30	42	Male	PD	B3	-0.0464576	-0.0209511	-0.279398	-0.224359	-0.326241	-0.0556201	0.0117096
2015	12	30	43	Male	PD	B3	0.126981	-0.0382058	0.0282837	-0.0654561	-0.140948	0.0355985	0.0921297
2015	12	30	46	Male	PD	B3	0.393456	0.357009	0.305132	0.404659	0.213564	0.151156	0.407919
2015	12	30	47	Male	PD	B3	0.215642	0.259107	0.152863	0.192395	0.174802	0.296314	0.352441
2015	12	30	47	Male	PD	B3	0.386524	-0.0148063	-0.220541	-0.26516	-0.195832	-0.0327146	0.112228
2015	12	30	48	Male	PD	B3	0.021621	0.0304097	-0.474619	-0.19465	-0.407323	-0.285099	-0.0894416
2015	12	30	49	Male	PD	B3	0.305013	0.128126	0.286613	0.102648	0.0611323	0.236614	0.332455
2015	12	30	49	Male	PD	B3	0.116909	0.170938	0.185665	0.0761171	0.159684	0.26684	0.319994
2015	12	30	50	Male	PD	B3	0.196032	0.0673597	-0.122527	0.158705	-0.199332	-0.057359	0.0280035
2015	12	30	50	Male	PD	B3	0.244213	0.0372187	-0.323818	0.12532	-0.0719573	0.00836413	0.142941
2015	12	30	51	Male	PD	B3	0.129207	-0.14363	0.184087	-0.328341	-0.0496893	0.120591	0.179648
2015	12	30	51	Male	PD	B3	0.0715808	-0.159401	0.0182276	-0.125399	-0.225168	-0.0770372	-0.0411113
2015	12	30	52	Male	PD	B3	-0.013214	-0.17816	-0.250808	-0.379763	-0.235087	-0.236773	-0.101634
2015	12	30	53	Male	PD	B3	-0.27919	0.0481232	0.132015	0.256393	-0.126025	0.0506042	0.12825
2015	12	30	53	Male	PD	B3	-0.157875	0.067636	0.154457	-0.0571882	-0.0651575	0.085724	0.16034
2015	12	30	54	Male	PD	B3	0.420654	0.474992	0.176083	0.284645	0.176133	0.209081	0.384323
2015	12	30	54	Male	PD	B3	0.125433	0.0511755	-0.0165436	-0.0519432	0.019036	0.126849	0.219211
2015	12	30	55	Male	PD	B3	-0.087211	-0.257399	-0.3298	-0.129979	-0.298425	-0.24374	-0.145307
2015	12	30	55	Male	PD	B3	0.444433	0.146387	-0.0768874	0.0271524	-0.137872	-0.0566716	0.0659177
2015	12	30	57	Male	PD	B3	0.00986766	-0.0440735	-0.157485	-0.887041	-0.16192	0.000568844	0.0150857
2015	12	30	58	Male	PD	B3	0.12006	-0.0637599	0.124421	0.0324955	-0.204385	0.0132128	0.00145364
2015	12	30	58	Male	PD	B3	0.135143	-0.0789527	-0.0797496	-0.238415	-0.270462	-0.0714622	-0.0464249
2015	12	30	59	Male	PD	B3	0.203724	0.095423	0.32989	0.389863	0.301811	0.417826	0.459133
2015	12	30	60	Male	PD	B3	0.024456	0.170415	0.277671	-0.0566982	0.112575	0.196675	0.336307
2015	12	30	60	Male	PD	B3	0.173185	0.0405248	0.209972	-0.173298	-0.0869293	0.0579472	0.0809167
2015	12	30	61	Male	PD	B3	0.101531	-0.289045	0.00464699	-0.00104546	-0.104071	-0.147193	-0.0322628
2015	12	30	62	Male	PD	B3	0.413081	0.210993	0.267495	-0.159002	0.0729048	0.200432	0.283487
2015	12	30	62	Male	PD	B3	0.16414	0.200622	0.00500916	-0.212446	0.075817	0.101687	0.264821
2015	12	31	63	Male	PD	B3	0.214945	-0.00442064	-0.276748	-0.0764934	-0.293459	-0.257243	-0.0592473
2015	12	31	63	Male	PD	B3	-0.243804	-0.0468321	-0.0477648	-0.0633799	-0.0619025	0.0201539	0.0851009
2015	12	31	64	Male	PD	B3	-0.573456	-0.0157294	-0.417268	-1.05602	-0.393153	-0.324099	-0.41815
2015	12	31	64	Male	PD	B3	-0.516256	-0.0963853	0.0779984	-0.0696611	-0.0754309	-0.0271426	0.0546747
2015	12	31	65	Male	PD	B3	-0.0579094	-0.0822765	-0.0170794	0.0537497	-0.147611	-0.0646126	-0.0607549
2015	12	31	65	Male	PD	B3	-0.22334	-0.0484763	-0.104487	0.0140656	-0.0120839	-0.116265	0.0414953
2015	12	31	66	Male	PD	B3	-0.226766	-0.155206	0.0347247	0.101329	-0.160118	-0.0251535	0.197414
2015	12	31	66	Male	PD	B3	-0.241764	-0.165108	0.0114217	-0.0485651	-0.0908817	-0.0425691	0.0998889
2015	12	31	67	Male	PD	B3	0.0849899	-0.111144	-0.0339661	0.0422613	-0.143578	0.0899939	0.161843
2015	12	31	67	Male	PD	B3	0.0257566	-0.0765441	-0.051078	0.0826421	0.012272	-0.0440709	0.0162741
2015	12	31	68	Male	PD	B3	-0.102049	-0.0882862	-0.270887	-0.241368	-0.238891	-0.167432	-0.110166
2015	12	31	69	Male	PD	B3	0.0567662	-0.167148	0.0336465	-0.0368851	-0.0594388	0.069242	0.132989
2015	12	31	69	Male	PD	B3	-0.644461	-0.224174	-0.11387	-0.0787949	-0.329551	-0.176394	-0.187691
2015	12	31	70	Male	PD	B3	0.175146	0.0177168	-0.0693691	0.115523	-0.0583064	0.0848672	0.184053
2015	12	31	70	Male	PD	B3	-0.233202	0.0637498	0.0459967	-0.109633	-0.12414	0.00970213	0.0280999
2015	12	31	71	Male	PD	B3	-0.0151199	0.160194	0.219984	0.0793945	0.138824	0.165503	0.15226
2015	12	31	71	Male	PD	B3	0.445011	0.139562	0.0370226	0.0830662	-0.0562535	0.153512	0.217689
2015	12	31	72	Male	PD	B3	0.0416705	-0.162046	-0.354219	-0.093741	-0.0804102	-0.0102654	0.0311921
2015	12	31	73	Male	PD	B3	-0.0082324	-0.00505504	-0.160345	-0.0352816	-0.217048	-0.159963	0.00684831
2015	12	31	73	Male	PD	B3	-1.32309	-0.0692192	-0.303025	-0.367988	-0.346906	-0.2142	-0.282852
2015	12	31	74	Male	PD	B3	0.00435842	-0.0239541	0.0788136	0.0273392	-0.313145	-0.139236	-0.108872
2015	12	31	74	Male	PD	B3	0.594985	0.14787	0.298244	0.482994	0.332499	0.405281	0.547006
2015	12	31	75	Male	PD	B3	-0.530854	-0.0181122	0.0669326	-0.0208414	-0.162807	0.0162978	0.00886489
2015	12	31	75	Male	PD	B3	-0.0829329	-0.0724953	-0.211998	0.0148724	-0.293918	-0.120593	-0.00394094
2015	12	31	76	Male	PD	B3	-0.065639	0.0263012	0.173569	0.19563	-0.0477238	0.0568639	0.0970048
2015	12	31	76	Male	PD	B3	-0.0377333	-0.063845	-0.0855148	0.050335	-0.186943	-0.078062	-0.229377
2015	12	31	77	Male	PD	B3	0.189701	0.102447	-0.0374118	-0.0891478	-0.147476	-0.0306977	0.032153
2015	12	31	77	Male	PD	B3	-0.136971	0.101281	0.309961	0.252106	0.0918808	0.175348	0.233182
2015	12	31	78	Male	PD	B3	-0.303419	-3.29041e-05	0.0560547	-0.00843311	-0.0858821	0.00620272	0.142782
2015	12	31	78	Male	PD	B3	0.0301302	0.0672225	0.0461431	-0.107984	-0.114434	-0.0161218	0.0535524
2015	12	31	79	Male	PD	B3	0.169658	0.038955	-0.0492511	-0.242488	-0.22247	-0.0763933	-0.0280836
2015	12	31	79	Male	PD	B3	0.196615	-0.135309	-0.0147999	-0.100077	-0.0958368	-0.0278767	0.0203986
2015	12	31	80	Male	PD	B3	-0.0700696	-0.141274	-0.00311394	-0.155216	-0.205146	-0.0108815	0.00650443
2015	12	31	80	Male	PD	B3	0.00406972	0.0470356	0.254777	0.0353969	0.029535	0.0411302	0.144668
2015	12	31	81	Male	PD	B3	-0.150362	0.0445558	0.112706	0.120072	0.0107607	0.124106	0.0734516
2015	12	31	81	Male	PD	B3	0.0505832	-0.0401973	0.13458	0.0813672	-0.0904079	-0.00819875	0.0566776
2015	12	31	82	Male	PD	B3	-0.380169	-0.0642561	0.0823289	0.115179	-0.0855809	0.0585092	0.0899199
2015	12	31	82	Male	PD	B3	-0.447372	-0.214857	-0.127588	-0.313076	-0.354482	-0.177608	-0.187928
2015	12	31	83	Male	PD	B3	0.0191125	-0.0799416	-0.0494334	-0.0567493	-0.245923	0.000990802	0.0441533
2015	12	31	83	Male	PD	B3	-0.371854	-0.051077	0.0187579	0.16768	-0.201614	-0.0227178	0.0246294
2015	12	31	84	Male	PD	B3	-0.340739	-0.114327	-0.0473108	-0.172047	-0.229332	-0.0306036	-0.12812
2015	12	31	84	Male	PD	B3	-1.12468	-0.307085	-0.29072	-0.202863	-0.495455	-0.371115	-0.339095
2015	12	31	86	Male	PD	B3	-0.212745	-0.24343	-0.124615	-0.253504	-0.38648	-0.184613	-0.132646
2015	12	31	86	Male	PD	B3	-0.751846	-0.33656	-0.143224	-0.356174	-0.372366	-0.302101	-0.219193
2017	3	13	42	Male	PD	B2	-0.568878	-0.0950158	-0.367601	-0.27002	-0.170234	-0.112693	-0.179844
2017	3	13	43	Male	PD	B2	-0.244503	-0.0207821	-0.136561	-0.00540907	-0.0146665	0.0219236	-0.00138412
2017	3	13	44	Male	PD	B2	-0.00497946	-0.185266	-0.0131851	0.0438358	-0.0741013	0.0127731	-0.0924296
2017	3	13	48	Male	PD	B2	-0.458141	0.0405824	-0.144131	-0.213171	-0.342644	-0.288859	-0.356182
2017	3	14	50	Male	PD	B2	-0.0902443	0.107123	-0.0181482	0.0904572	-0.162988	-0.159616	-0.132515
2017	3	14	52	Male	PD	B2	0.145967	0.302463	-0.038313	0.153891	0.168671	0.105017	0.130974
2017	3	14	53	Male	PD	B2	-0.555125	0.0202849	-0.116912	-0.0149489	-0.115217	-0.144041	-0.212303
2017	3	14	56	Male	PD	B2	-0.269927	0.0256461	-0.0691747	-0.00120816	-0.120453	-0.0638126	-0.0328559
2017	3	14	56	Male	PD	B2	-0.308182	0.00168043	-0.132012	0.0895603	-0.0957954	-0.130654	-0.143157
2017	3	14	56	Male	PD	B2	0.12516	0.165042	-0.283609	-0.107691	-0.155788	-0.176078	-0.0943163
2017	3	14	57	Male	PD	B2	-0.130848	-0.0605698	-0.0995373	-0.249288	-0.111524	-0.0924857	-0.125233
2017	3	14	57	Male	PD	B2	0.0409534	0.0739643	-0.00956397	0.214499	0.0344277	0.0593666	0.0423876
2017	3	14	57	Male	PD	B2	-0.0778774	0.0968438	0.111439	0.17357	-0.273922	-0.116411	-0.252157
2017	3	14	58	Male	PD	B2	0.176949	0.11547	-0.0800199	0.275419	0.114404	0.120503	0.126977
2017	3	14	58	Male	PD	B2	-0.222692	-0.233734	-0.224731	-0.217196	-0.267453	-0.232766	-0.259471
2017	3	14	59	Male	PD	B2	-0.622256	-0.150051	-0.20672	-0.249288	-0.452216	-0.404473	-0.416921
2017	3	14	59	Male	PD	B2	-0.0107909	-0.0631246	0.0307482	0.12655	-0.244939	-0.0986873	-0.181142
2017	3	14	59	Male	PD	B2	0.0339417	0.18935	0.172785	0.285129	0.0107881	-0.103544	-0.0529804
2017	3	15	60	Male	PD	B2	-0.0821658	-0.123747	0.120268	0.17701	0.015366	0.0192714	-0.058041
2017	3	15	60	Male	PD	B2	-0.0101645	0.0669284	0.237639	-0.0719633	0.0796009	0.0755419	0.0263165
2017	3	15	60	Male	PD	B2	0.3087	0.228763	0.400754	0.206494	0.228218	0.354142	0.362699
2017	3	15	60	Male	PD	B2	0.332563	0.109923	0.111878	-0.19244	0.0731237	0.107175	0.17374
2017	3	15	61	Male	PD	B2	-0.0709827	0.00437472	-0.0829836	-0.331748	0.052052	-0.0107273	-0.0707896
2017	3	15	61	Male	PD	B2	-0.341771	-0.003736	0.0128368	0.0229456	-0.367019	-0.255018	-0.262364
2017	3	15	61	Male	PD	B2	0.0579583	0.0188151	0.0562189	-0.00752486	0.103017	0.140475	0.170691
2017	3	15	62	Male	PD	B2	0.595533	0.15773	0.238877	-0.0716739	0.212057	0.335072	0.3689
2017	3	15	62	Male	PD	B2	-0.0901189	-0.0883144	-0.146773	0.0235267	-0.184789	-0.151606	-0.19782
2017	3	15	63	Male	PD	B2	-0.140598	-0.0362822	-0.0812333	0.00380419	-0.140966	-0.253686	-0.211613
2017	3	15	63	Male	PD	B2	-0.233373	-0.314592	-0.29763	-0.111479	-0.157519	-0.148093	-0.139196
2017	3	15	63	Male	PD	B2	-0.474239	-0.23007	-0.248962	-0.359742	-0.307884	-0.448737	-0.455747
2017	3	15	63	Male	PD	B2	-0.0738724	-0.271966	-0.093949	-0.265477	-0.167011	-0.163182	-0.179077
2017	3	15	63	Male	PD	B2	-0.371655	-0.0413505	-0.21367	-0.395722	-0.304758	-0.258649	-0.232738
2017	3	15	63	Male	PD	B2	-0.173966	-0.289838	-0.148011	-0.318017	-0.396573	-0.397026	-0.548234
2017	3	15	64	Male	PD	B2	-0.353801	-0.1248	0.0181251	-0.249505	-0.126295	-0.0913844	-0.0624836
2017	3	15	65	Male	PD	B2	-0.363342	-0.248746	-0.302912	-0.176502	-0.286602	-0.352518	-0.361969
2017	3	15	65	Male	PD	B2	-0.898802	-0.298473	-0.284821	-0.0102783	-0.369404	-0.225719	-0.312287
2017	3	15	66	Male	PD	B2	-0.298956	-0.403139	-0.272025	-0.346743	-0.274065	-0.156914	-0.181523
2017	3	15	66	Male	PD	B2	-0.301397	-0.498521	-0.250081	-0.409039	-0.144566	-0.177461	-0.227851
2017	3	15	67	Male	PD	B2	-0.208956	-0.197526	-0.046859	-0.478826	-0.141282	-0.127331	-0.195639
2017	3	15	67	Male	PD	B2	-0.278163	-0.147091	0.112316	-0.0949945	-0.122351	-0.104362	-0.150952
2017	3	15	67	Male	PD	B2	0.024124	0.0641481	0.159072	0.136334	0.286791	0.160397	0.197288
2017	3	15	68	Male	PD	B2	0.152974	-0.0889799	-0.0880458	-0.341867	-0.105328	-0.13547	-0.0639639
2017	3	15	68	Male	PD	B2	-0.330066	-0.444205	-1.20257	-0.729037	-0.437825	-0.349285	-0.524975
2017	3	15	68	Male	PD	B2	0.0362916	0.00511272	0.0151546	-0.396638	-0.0404077	-0.0358195	-0.0272555
2017	3	15	68	Male	PD	B2	-0.507032	-0.469981	-0.177416	-0.201315	-0.277649	-0.243693	-0.225757
2017	3	15	68	Male	PD	B2	-0.0339646	-0.167618	-0.171673	-0.316235	-0.165155	-0.159452	-0.194334
2017	3	15	68	Male	PD	B2	-0.104786	-0.145824	0.194813	0.176928	0.0682466	0.0307853	0.0171631
2017	3	15	69	Male	PD	B2	0.120629	-0.0134679	-0.140634	-0.0794073	-0.0182693	0.0412245	-0.00801219
2017	3	15	69	Male	PD	B2	-0.365701	-0.340792	-0.342911	-0.40841	-0.303347	-0.353045	-0.331953
2017	3	16	70	Male	PD	B2	-0.197887	-0.180444	0.0508172	0.0790583	0.0550735	-0.0298942	-0.109
2017	3	16	71	Male	PD	B2	-0.493489	-0.240211	0.0648762	0.0553215	0.0184587	-0.0392523	-0.114181
2017	3	16	71	Male	PD	B2	-0.220146	-0.324167	-0.188454	-0.0842929	-0.172387	-0.192667	-0.384847
2017	3	16	71	Male	PD	B2	-0.126735	-0.255371	-0.0575139	-0.0769117	-0.0665792	-0.124658	-0.268383
2017	3	16	72	Male	PD	B2	0.0191794	-0.262636	-0.0338638	-0.251251	-0.100386	-0.0751369	-0.17241
2017	3	16	72	Male	PD	B2	0.100889	-0.123326	0.0329725	-0.139973	-0.0338987	0.0158541	-0.0634143
2017	3	16	73	Male	PD	B2	-0.407638	-0.427612	-0.210488	-0.235785	-0.267125	-0.127227	-0.300258
2017	3	16	73	Male	PD	B2	-0.18945	-0.337436	-0.000893544	-0.240666	0.0188953	0.0193181	-0.0882585
2017	3	16	75	Male	PD	B2	-0.270117	-0.420113	-0.24077	-0.298323	-0.275336	-0.184597	-0.301477
2017	3	16	75	Male	PD	B2	-0.676786	-0.399663	-0.284215	-0.479196	-0.503628	-0.379469	-0.693472
2017	3	16	75	Male	PD	B2	-0.514964	-0.449201	-0.304053	-0.36454	-0.324204	-0.311116	-0.479819
2017	3	16	75	Male	PD	B2	0.0621296	-0.207984	-0.249633	-0.0828066	-0.0197507	0.133085	0.00981441
2017	3	16	75	Male	PD	B2	-0.577267	-0.602073	-0.342772	-0.279251	-0.308949	-0.230919	-0.473474
2017	3	16	76	Male	PD	B2	-0.124829	-0.23482	-0.0549328	-0.23347	0.0620284	0.049342	-0.0932767
2017	3	16	76	Male	PD	B2	-0.488439	-0.353974	-0.429527	-0.162374	-0.415115	-0.366313	-0.539106
2017	3	16	77	Male	PD	B2	0.0692256	-0.379266	-0.101761	-0.453715	-0.070443	-0.0208256	-0.193541
2017	3	16	77	Male	PD	B2	-0.13071	-0.299823	-0.180173	-0.098211	0.0592171	-0.0181144	-0.130148
2017	3	16	77	Male	PD	B2	-0.124015	-0.270699	-0.233593	-0.588289	-0.0770845	-0.0599308	-0.21609
2017	3	16	77	Male	PD	B2	-0.524747	-0.505416	-0.153358	-0.669568	-0.323137	-0.164344	-0.516837
2017	3	16	77	Male	PD	B2	-0.0206173	-0.0403569	-0.190891	-0.37897	-0.0889157	-0.00222611	-0.113685
2017	3	16	77	Male	PD	B2	-0.589766	-0.279689	-0.302028	-0.631206	-0.274525	-0.231418	-0.434709
2017	3	16	78	Male	PD	B2	-0.174422	-0.0942286	-0.104797	-0.375172	-0.0273329	-0.00229804	-0.237657
2017	3	16	78	Male	PD	B2	-0.294918	0.064499	0.0218549	-0.158825	-0.00478427	0.109754	0.0522939
2017	3	16	79	Male	PD	B2	-0.828178	-0.350007	-0.128442	-0.305202	-0.284436	-0.191821	-0.53909
2017	3	16	79	Male	PD	B2	-0.299565	-0.457355	-0.179887	-0.205625	-0.156139	-0.170547	-0.328528
2017	3	16	80	Male	PD	B2	0.243285	0.0359867	0.0817941	-0.0747216	0.191558	0.19155	0.0221002
2017	3	16	80	Male	PD	B2	-0.00943489	-0.233463	-0.270496	-0.40497	0.107006	0.0988413	-0.0282476
